# Supplementary material for: Honeybee Venom Proteome Profile of Queens and Winter Bees as Determined by a Mass Spectrometric Approach
Source: Toxins (Basel). 2015 Oct 30;7(11):4468–83. doi: 10.3390/toxins7114468 (PMC4663515; doi:10.3390/toxins7114468)
Supplement: Supplementary File 1 [file toxins-07-04468-s001.zip]

Archive with 5 entries (4 files):
- toxins-103607 new supply/Supplementary table S1.xlsx
- toxins-103607 new supply/Supplementary table S2.xlsx
- toxins-103607 new supply/Supplementary table S3.xlsx
- toxins-103607 new supply/Supplementary table S4.xlsx
- toxins-103607 new supply/
