# Supplementary material for: Honeybee Venom Proteome Profile of Queens and Winter Bees as Determined by a Mass Spectrometric Approach
Source: Toxins (Basel). 2015 Oct 30;7(11):4468–83. doi: 10.3390/toxins7114468 (PMC4663515; doi:10.3390/toxins7114468)
Supplement: Supplementary File 1 [file toxins-07-04468-s001.zip › toxins-103607 new supply/Supplementary table S1.xlsx]

## Sheet: Winter worker bee venom
Supplementary Table S1. This table presents all significant proteins found by searching the generated MS/MS spectra against the Amel_4.5 protein NCBI Refseq and Augustus 9 databases (Database search). Protein names (Name), accession numbers (Acc. N°), Mascot scores (Score) and molecular weight (MW) are shown. Also the percentage of the protein sequence covered by assigned peptides (Seq. cov.), th…
Database search	Number	Acc. N°	Name	Score	MW (in Da)	Seq. Cov. (in %)	# ass. peptides	# unique ass. peptides
Amel_4.5 protein NcbiRefseq database	1	gi|301601654	Acid phosphatase	38951	47070	62.8	1383	32
	2	gi|58585172	Phospholipase A2-1	16091	19615	77.2	717	16
	3	gi|60115688	Icarapin	12682	24830	26.0	474	6
	4	gi|58585070	MRJP8	8862	47326	35.8	290	14
	5	gi|187281550	Carboxylesterase	7765	63938	30.0	309	16
	6	gi|187281543	Dipeptidyl peptidase IV	7525	88338	29.8	254	18
	7	gi|66500170	Glucosidase 2, subunit α	7449	107169	28.3	283	22
	8	gi|58585182	Hyaluronidase	7089	44460	61.0	312	26
	9	gi|229892214	Hsc70-3	5867	72878	29.9	212	18
	10	gi|229892265	Hsp70Ab	1680	70687	2.7	37	2
	11	gi|66546657	Protein disulfide-isomerase A3	5421	56220	45.7	188	18
	12	gi|571556395	Protein disulfide-isomerase	5420	84278	36.4	265	25
	13	gi|66511507	Endochitinase	5071	61895	50.3	238	24
	14	gi|328782499	Proactivator polypeptide	4343	103057	33.0	246	24
	15	gi|328793022	Serpin 1	3739	38678	37.7	136	11
	16	gi|328784616	Hypoxia up-regulated protein 1 (Hsp70)	3640	107740	27.0	122	18
	17	gi|571542665	Calreticulin	2692	47487	23.6	79	8
	18	gi|66523706	5′-Nucleotidase	2584	66200	11.1	72	5
	19	gi|58585154	Melittin	2520	7580	21.4	73	2
	20	gi|67010041	MRJP9	2242	48943	46.1	96	18
	21	gi|571535079	Metallocarboxypeptidase	2100	184524	4.2	73	7
	22	gi|328780689	Modular serine protease	2043	76020	17.9	83	10
	23	gi|571503582	Nucleobindin	1952	61892	14.1	71	7
	24	gi|571514744	Endoplasmic reticulum resident protein 29	1885	27697	51.4	100	13
	25	gi|48101366	CUB serine protease 2	1801	45522	32.1	56	7
	26	gi|328788558	Cathepsin F	1764	101571	17.9	89	13
	27	gi|571501445	Metalloprotease	1685	87594	6.3	46	7
	28	gi|328778095	Prolylcarboxypeptidase	1576	56966	25.0	74	9
	29	gi|571522677	CLIP serine protease	1355	40313	35.1	57	10
	30	gi|328777360	Endoplasmic reticulum resident protein 44	1329	49781	21.5	45	7
	31	gi|571547079	dnaJ/Hsp40/ERdj3	1232	41656	16.1	34	4
	32	gi|110758297	Phospholipase A2-2	1152	21148	39.7	57	7
	33	gi|571523428	Mannosyl-oligosaccharide α-1,2-mannosidase isoform B	1038	46611	19.8	59	7
	34	gi|571531089	Acid phosphatase 2	1012	43093	25.8	48	8
	35	gi|571545715	Imaginal disc growth factor 4	1008	48996	22.6	52	8
	36	gi|58585116	CUB serine protease 1	992	46399	26.9	35	8
	37	gi|571535941	Glucosylceramidase	887	59668	24.9	38	10
	38	gi|328776891	Renin receptor	820	44295	18.2	25	5
	39	gi|571555562	UDP-glucose:glycoprotein glucosyltransferase	800	226977	6.6	28	10
	40	gi|110760204	poly(U)-specific endoribonuclease	786	65310	17.9	53	11
	41	gi|328787701	Endoplasmic reticulum lectin 1	657	59693	15.1	33	7
	42	gi|226533687	Serine carboxypeptidase	585	53783	11.8	26	5
	43	gi|328784953	Phospholipid hydroperoxide glutathione peroxidase	559	23404	34.8	31	6
	44	gi|66551889	Protein disulfide-isomerase A6	538	47679	16.6	18	5
	45	gi|328787622	Peptidylglycine α-hydroxylating monooxygenase	529	39201	32.0	25	8
	46	gi|328789473	Glucosidase 2, subunit β	509	60761	5.3	15	2
	47	gi|328791596	Serpin 2	505	51012	12.0	23	5
	48	gi|571520775	Kynurenine-oxoglutarate transaminase	480	13664	14.9	26	1
	49	gi|571568560	ERGIC-53	453	58097	8.3	14	3
	50	gi|328787996	Signal recognition particle receptor subunit α	445	69608	7.7	12	3
	51	gi|66549206	β-glucuronidase	444	77040	9.6	34	6
	52	gi|66541614	Aldose 1-epimerase	422	42456	6.1	13	2
	53	gi|571578648	Ectonucleoside triphosphate diphosphohydrolase 5	403	21578	15.4	17	4
	54	gi|571556732	Laminin subunit γ-1	400	185219	4.7	17	6
	55	gi|328793712	N-sulfoglucosamine sulfohydrolase	391	60259	11.6	15	5
	56	gi|328785366	Glycoprotein 3-α-l-fucosyltransferase A	382	53696	16.4	18	6
	57	gi|328783264	Serine protease snake	369	50790	7.8	15	2
	58	gi|328778365	Unknown function protein 3	348	73507	5.0	8	3
	59	gi|506614822	Lysozyme c-1	338	18421	24.2	8	3
	60	gi|328778397	Unknown function protein 8	332	72770	10.0	8	5
	61	gi|58585166	Apamin	328	5505	19.6	11	1
	62	gi|328780925	Serpin 3	309	73204	7.5	10	4
	63	gi|110764149	β-Galactosidase	281	73210	7.5	21	4
	64	gi|221325614	C1q-like protein	275	17146	12.9	8	2
	65	gi|94400907	Api m 6	273	10382	33.7	18	5
	66	gi|571543905	Apolipophorins	265	85160	6.3	7	4
	67	gi|571515288	Platelet-derived growth factor	240	37195	9.1	5	2
	68	gi|288869483	Peritrophins 3-B	228	34777	18.7	12	5
	69	gi|328783393	V-ATPase subunit S1	220	45238	6.4	12	2
	70	gi|110758921	Endoplasmin (Hsp90)	207	92147	5.8	7	3
	71	gi|66560290	Aspartic protease (cathepsin D)	190	42651	8.3	4	2
	72	gi|571545540	Procollagen-lysine,2-oxoglutarate 5-dioxygenase 3	183	91719	3.2	4	2
	73	gi|328776077	15 kDa selenoprotein	156	18276	32.3	10	4
	74	gi|571550560	Multiple coagulation factor deficiency protein 2	147	24272	10.5	5	2
	75	gi|328793281	α-L-Fucosidase	146	55953	6.6	9	3
	76	gi|571564282	MOXD1	133	59050	6.5	8	3
	77	gi|571523438	Mannosyl-oligosaccharide α-1,2-mannosidase isoform A	128	34402	16.2	11	4
	78	gi|66509518	Calumenin	128	37748	8.0	6	2
	79	gi|110764997	Acid lipase/cholesteryl ester hydrolase	103	47421	7.0	4	2
	80	gi|328783315	Unknown function protein 7	72	64426	3.7	3	2
	81	gi|571577697	Lactosylceramide 4-α-galactosyltransferase	52	56797	3.8	3	2
	82	gi|58585180	Secapin	41	8845	10.4	2	1
Extra hits from Au9 protein database	1	au9.g2721.t1	Profilin	386	266425	3.2	18	6	gi|110774457
	2	au9.g225.t1	Cathepsin K	198	60710	22.0	20	12	gi|571575603
	3	au9.g3673.t1	Unknown function protein 1	195	47542	5.9	5	2	gi|110748765
	4	au9.g62.t1	Acid lipase/cholesteryl ester hydrolase	107	46872	7.1	8	2	gi|571500065
	5	au9.g8525.t1	Odorant binding protein 14	106	14228	10.6	2	1	gi|94158822
	6	au9.g5431.t1	Peptidoglycan-recognition protein SA	58	11934	13.1	1	1	gi|254910928

## Sheet: Queen bee venom
Database search	Number	Acc. N°	Name	Score	MW (in Da)	Seq. Cov. (in %)	# ass. peptides	# unique ass. peptides
Amel_4.5 protein NcbiRefseq database	1	gi|301601654	Acid phosphatase	70923	47070	62.8	3614	30
	2	gi|58585116	CUB serine protease 1	44381	46399	63.7	1984	31
	3	gi|187281543	Dipeptidyl peptidase IV	23538	88338	52.1	1082	34
	4	gi|60115688	Icarapin	8236	24830	26.0	397	7
	5	gi|110758297	Phospholipase A2-2	5415	21148	64.4	428	15
	6	gi|571535941	Glucosylceramidase	4391	59668	57.3	223	16
	7	gi|571553777	Unknown function protein 16	3885	19895	46.2	144	6
	8	gi|58585154	Melittin	2514	7580	21.4	112	2
	9	gi|66500170	Glucosidase 2, subunit α	2125	107169	18.6	100	15
	10	gi|571514744	Endoplasmic reticulum resident protein 29	1990	27697	46.9	145	12
	11	gi|58585182	Hyaluronidase	1903	44460	48.2	136	21
	12	gi|58585070	MRJP8	1813	47326	33.9	77	14
	13	gi|328782499	Proactivator polypeptide	1789	103057	32.7	122	23
	14	gi|571552510	Antithrombin-III	1724	59579	32.1	92	14
	15	gi|229892214	Hsc70-3	1649	72878	30.9	105	18
	16	gi|571515288	Platelet-derived growth factor	1261	37195	41.5	48	7
	17	gi|328787622	Peptidylglycine α-hydroxylating monooxygenase	1195	39201	26.7	55	7
	18	gi|48101366	CUB serine protease 2	1194	45522	36.3	63	9
	19	gi|328784616	Hypoxia up-regulated protein 1 (Hsp70)	1074	107740	12.0	57	9
	20	gi|66549206	β-glucuronidase	1061	77040	23.0	68	12
	21	gi|571503582	Nucleobindin	898	61892	15.9	53	8
	22	gi|328777360	Endoplasmic reticulum resident protein 44	755	49781	24.1	32	8
	23	gi|328793022	Serpin 1	752	38678	20.5	59	8
	24	gi|571542665	Calreticulin	717	47487	10.2	25	3
	25	gi|571522677	CLIP serine protease	684	40313	38.5	35	11
	26	gi|571535079	Metallocarboxypeptidase	603	184524	3.8	40	5
	27	gi|571520775	Kynurenine-oxoglutarate transaminase	599	13664	22.3	20	2
	28	gi|67010041	MRJP9	491	48943	39.0	27	14
	29	gi|328789473	Glucosidase 2, subunit β	487	60761	20.7	31	8
	30	gi|66560290	Aspartic protease (cathepsin D)	459	42651	21.0	22	8
	31	gi|571556395	Protein disulfide-isomerase	427	84278	17.2	33	10
	32	gi|328778095	Prolylcarboxypeptidase	345	56966	14.4	15	4
	33	gi|110758921	Endoplasmin (Hsp90)	329	92147	9.0	16	6
	34	gi|66511507	Endochitinase	327	61895	10.4	11	4
	35	gi|58585166	Apamin	290	5505	19.6	10	1
	36	gi|328791596	Serpin 2	288	51012	15.2	14	5
	37	gi|328776891	Renin receptor	278	44295	7.3	7	2
	38	gi|328788558	Cathepsin F	235	101571	9.3	20	8
	39	gi|221325614	C1q-like protein	221	17146	17.8	7	3
	40	gi|571531089	Acid phosphatase 2	219	43093	13.6	9	4
	41	gi|94400907	Api m 6	213	10382	47.8	27	6
	42	gi|571501445	Metalloprotease	199	87594	3.0	8	2
	43	gi|571545715	Imaginal disc growth factor 4	195	48996	9.8	8	4
	44	gi|226533687	Serine carboxypeptidase	195	53783	6.6	10	3
	45	gi|58585180	Secapin	184	8845	10.4	39	1
	46	gi|48132776	Unknown function protein 3	174	79172	4.1	5	2
	47	gi|571547448	Soluble guanylate cyclase	164	37734	11.0	13	3
	48	gi|66509780	Actin	155	42157	12.5	8	4
	49	gi|48138800	Cell death-related nuclease 6	153	43215	5.9	5	3
	50	gi|571517239	Unknown function protein 4	139	80255	3.3	6	2
	51	gi|66546657	Protein disulfide-isomerase A3	133	56220	5.3	9	2
	52	gi|58585104	Vitellogenin (Api m 12)	114	202117	2.1	9	3
	53	gi|328791955	Unknown function protein 14	104	56954	10.5	9	4
	54	gi|328779654	Thioesterase PPT2	103	33248	9.3	5	2
	55	gi|66518899	Unknown function protein 6	86	36628	11.3	5	3
	56	gi|571512269	Protein canopy-1	85	21958	10.1	5	2
	57	gi|58585172	Phospholipase A2-1	85	19615	10.2	4	2
	58	gi|571523428	Mannosyl-oligosaccharide α-1,2-mannosidase isoform B	73	46611	8.7	3	3
	59	gi|571547034	Unknown function protein 15	73	41134	8.6	3	2
	60	gi|571555562	UDP-glucose:glycoprotein glucosyltransferase	71	226977	1.4	5	3
	61	gi|571577571	Glutathione S-transferase	62	23720	14.1	5	3
	62	gi|110764149	β-Galactosidase	61	73210	3.1	5	2
	63	gi|328793712	N-sulfoglucosamine sulfohydrolase	56	60259	4.1	2	2
	64	gi|571550560	Multiple coagulation factor deficiency protein 2	46	24272	17.7	5	3
	65	gi|571556732	Laminin subunit γ-1	46	185219	1.1	2	2
	66	gi|110764997	Acid lipase/cholesteryl ester hydrolase	45	47421	7.0	3	2
	67	gi|328777117	Protein mesh	43	42428	6.5	2	2
	68	gi|328785625	Unknown function protein 12	39	20623	5.7	1	2
	69	gi|328793281	α-L-Fucosidase	34	55953	4.7	3	2
Extra hits from Au9 protein database	1	au9.g1721.t1	Uroporphyrinogen-III synthase	377	11926	19.8	9	1	gi|48096010
	2	au9.g8903.t1	Putative trypsin	335	29829	15.8	25	5	gi|297591987
	3	au9.g5504.t1	Serine proteinase stubble	160	74224	5.6	13	3	gi|328777187
	4	au9.g3011.t1	Unknown function protein 13	114	16544	15.7	9	2	gi|571526651
	5	au9.g8141.t1	Ferritin-4	71	14636	22.7	6	3	gi|571570405
	6	au9.g62.t1	Acid lipase/cholesteryl ester hydrolase	51	46872	7.1	3	2	gi|571500065
	7	au9.g225.t1	Protein kinase C-binding protein NELL1	46	60710	4.9	3	3	gi|328778965
