# Supplementary material for: Honeybee Venom Proteome Profile of Queens and Winter Bees as Determined by a Mass Spectrometric Approach
Source: Toxins (Basel). 2015 Oct 30;7(11):4468–83. doi: 10.3390/toxins7114468 (PMC4663515; doi:10.3390/toxins7114468)
Supplement: Supplementary File 1 [file toxins-07-04468-s001.zip › toxins-103607 new supply/Supplementary table S2.xlsx]

## Sheet: Winter worker bee venom
Supplementary Table S2. Peptide information for each identified protein, including all identified peptide sequences (pep_seq), peptide variable modifications (pep_mod), the experimental mass of charge observed (m/z) and the charge of the precursor ion (z), the peptide Mascot score (pep_score) and its associated probability value (p-value). Worksheet 1 presents the data for winter worker bee venom…
Database search	Number	Acc. N°	Name	Pep_seq	Pep_mod	m/z	z	Pep_score	p-value
Amel_4.5 protein NcbiRefseq database	1	gi|301601654|	Acid phosphatase	LNLIR		314.711	2	32.18	0.0022
	1	gi|301601654|	Acid phosphatase	LNLIR		314.711	2	31.81	0.0024
	1	gi|301601654|	Acid phosphatase	LNLIR		314.711	2	31.96	0.0023
	1	gi|301601654|	Acid phosphatase	LNLIR		314.711	2	30.87	0.0029
	1	gi|301601654|	Acid phosphatase	LNLIR		314.711	2	32.71	0.0019
	1	gi|301601654|	Acid phosphatase	LNLIR		314.711	2	30.61	0.0031
	1	gi|301601654|	Acid phosphatase	LNLIR		314.711	2	33.94	0.0015
	1	gi|301601654|	Acid phosphatase	LNLIR		314.711	2	31.60	0.0025
	1	gi|301601654|	Acid phosphatase	LNLIR		314.711	2	30.65	0.0031
	1	gi|301601654|	Acid phosphatase	LNLIR		314.711	2	33.02	0.0018
	1	gi|301601654|	Acid phosphatase	LNLIR		314.711	2	33.45	0.0016
	1	gi|301601654|	Acid phosphatase	LNLIR		314.711	2	30.71	0.0031
	1	gi|301601654|	Acid phosphatase	LNLIR		314.711	2	33.56	0.0016
	1	gi|301601654|	Acid phosphatase	LNLIR		314.711	2	31.49	0.0026
	1	gi|301601654|	Acid phosphatase	LNLIR		314.711	2	33.98	0.0014
	1	gi|301601654|	Acid phosphatase	VLESPR		350.703	2	30.76	0.0016
	1	gi|301601654|	Acid phosphatase	VLESPR		350.703	2	36.58	0.00043
	1	gi|301601654|	Acid phosphatase	VLESPR		350.703	2	30.87	0.0016
	1	gi|301601654|	Acid phosphatase	LEEWTGK		431.719	2	31.08	0.0056
	1	gi|301601654|	Acid phosphatase	LEEWTGK		431.719	2	31.50	0.0051
	1	gi|301601654|	Acid phosphatase	LYGGPLLR		444.768	2	31.17	0.0017
	1	gi|301601654|	Acid phosphatase	LYGGPLLR		444.769	2	31.33	0.0017
	1	gi|301601654|	Acid phosphatase	QINVIFR		445.266	2	31.15	0.0026
	1	gi|301601654|	Acid phosphatase	KLEEWTGK		495.766	2	47.04	9.8e-005
	1	gi|301601654|	Acid phosphatase	KLEEWTGK		495.766	2	37.92	0.0008
	1	gi|301601654|	Acid phosphatase	KLEEWTGK		495.766	2	34.80	0.0016
	1	gi|301601654|	Acid phosphatase	KLEEWTGK		495.766	2	52.28	2.9e-005
	1	gi|301601654|	Acid phosphatase	KLEEWTGK		495.766	2	30.75	0.004
	1	gi|301601654|	Acid phosphatase	KLEEWTGK		495.767	2	30.81	0.0039
	1	gi|301601654|	Acid phosphatase	KLEEWTGK		495.767	2	32.72	0.0025
	1	gi|301601654|	Acid phosphatase	KLYGGPLLR		508.816	2	39.11	0.00012
	1	gi|301601654|	Acid phosphatase	KLYGGPLLR		339.546	3	42.18	6.1e-005
	1	gi|301601654|	Acid phosphatase	KLYGGPLLR		339.546	3	30.60	0.00087
	1	gi|301601654|	Acid phosphatase	KLYGGPLLR		508.816	2	36.13	0.00024
	1	gi|301601654|	Acid phosphatase	KLYGGPLLR		339.547	3	31.82	0.00066
	1	gi|301601654|	Acid phosphatase	KLYGGPLLR		339.547	3	31.26	0.00075
	1	gi|301601654|	Acid phosphatase	KLYGGPLLR		339.547	3	33.63	0.00043
	1	gi|301601654|	Acid phosphatase	KLYGGPLLR		508.816	2	43.24	4.7e-005
	1	gi|301601654|	Acid phosphatase	KLYGGPLLR		508.816	2	30.74	0.00084
	1	gi|301601654|	Acid phosphatase	KLYGGPLLR		508.817	2	37.39	0.00018
	1	gi|301601654|	Acid phosphatase	KLYGGPLLR		508.818	2	30.14	0.00097
	1	gi|301601654|	Acid phosphatase	EYQLGQFLR		577.298	2	49.39	4.9e-005
	1	gi|301601654|	Acid phosphatase	EYQLGQFLR		577.299	2	51.11	2.9e-005
	1	gi|301601654|	Acid phosphatase	EYQLGQFLR		577.3	2	56.04	1.2e-005
	1	gi|301601654|	Acid phosphatase	EYQLGQFLR		577.301	2	54.17	1.8e-005
	1	gi|301601654|	Acid phosphatase	EYQLGQFLR		577.301	2	32.20	0.0027
	1	gi|301601654|	Acid phosphatase	EYQLGQFLR		577.303	2	44.47	0.00016
	1	gi|301601654|	Acid phosphatase	EYQLGQFLR		577.303	2	44.21	0.00017
	1	gi|301601654|	Acid phosphatase	EYQLGQFLR		577.303	2	40.75	0.00038
	1	gi|301601654|	Acid phosphatase	EYQLGQFLR		577.303	2	40.66	0.00041
	1	gi|301601654|	Acid phosphatase	EYQLGQFLR		577.304	2	34.12	0.0019
	1	gi|301601654|	Acid phosphatase	EYQLGQFLR		577.304	2	39.17	0.00059
	1	gi|301601654|	Acid phosphatase	EYQLGQFLR		577.304	2	30.62	0.0042
	1	gi|301601654|	Acid phosphatase	EYQLGQFLR		577.304	2	52.03	3e-05
	1	gi|301601654|	Acid phosphatase	EYQLGQFLR		577.304	2	48.95	6.2e-005
	1	gi|301601654|	Acid phosphatase	EYQLGQFLR		577.304	2	42.72	0.00026
	1	gi|301601654|	Acid phosphatase	EYQLGQFLR		577.304	2	31.84	0.0032
	1	gi|301601654|	Acid phosphatase	EYQLGQFLR		577.304	2	50.04	4.8e-005
	1	gi|301601654|	Acid phosphatase	EYQLGQFLR		577.304	2	44.66	0.00016
	1	gi|301601654|	Acid phosphatase	EYQLGQFLR		577.304	2	49.78	4.8e-005
	1	gi|301601654|	Acid phosphatase	EYQLGQFLR		577.304	2	33.98	0.0018
	1	gi|301601654|	Acid phosphatase	EYQLGQFLR		577.304	2	32.80	0.0024
	1	gi|301601654|	Acid phosphatase	EYQLGQFLR		577.304	2	49.16	5.6e-005
	1	gi|301601654|	Acid phosphatase	EYQLGQFLR		577.304	2	35.70	0.0012
	1	gi|301601654|	Acid phosphatase	EYQLGQFLR		577.304	2	51.88	3e-05
	1	gi|301601654|	Acid phosphatase	EYQLGQFLR		577.304	2	44.44	0.00016
	1	gi|301601654|	Acid phosphatase	EYQLGQFLR		577.304	2	32.58	0.0025
	1	gi|301601654|	Acid phosphatase	EYQLGQFLR		577.304	2	35.87	0.0012
	1	gi|301601654|	Acid phosphatase	EYQLGQFLR		577.304	2	31.12	0.0035
	1	gi|301601654|	Acid phosphatase	EYQLGQFLR		577.304	2	32.07	0.0028
	1	gi|301601654|	Acid phosphatase	EYQLGQFLR		577.304	2	62.07	2.8e-006
	1	gi|301601654|	Acid phosphatase	EYQLGQFLR		577.304	2	50.24	4.3e-005
	1	gi|301601654|	Acid phosphatase	EYQLGQFLR		577.304	2	31.30	0.0034
	1	gi|301601654|	Acid phosphatase	EYQLGQFLR		577.304	2	38.84	0.00059
	1	gi|301601654|	Acid phosphatase	EYQLGQFLR		577.304	2	31.57	0.0032
	1	gi|301601654|	Acid phosphatase	EYQLGQFLR		577.304	2	38.99	0.00057
	1	gi|301601654|	Acid phosphatase	EYQLGQFLR		577.304	2	49.59	5e-05
	1	gi|301601654|	Acid phosphatase	EYQLGQFLR		577.304	2	39.35	0.00053
	1	gi|301601654|	Acid phosphatase	EYQLGQFLR		577.304	2	42.29	0.00027
	1	gi|301601654|	Acid phosphatase	EYQLGQFLR		577.304	2	32.22	0.0027
	1	gi|301601654|	Acid phosphatase	EYQLGQFLR		577.304	2	43.08	0.00022
	1	gi|301601654|	Acid phosphatase	EYQLGQFLR		577.304	2	53.99	1.8e-005
	1	gi|301601654|	Acid phosphatase	EYQLGQFLR		577.304	2	56.29	1.1e-005
	1	gi|301601654|	Acid phosphatase	EYQLGQFLR		577.304	2	30.14	0.0042
	1	gi|301601654|	Acid phosphatase	EYQLGQFLR		577.304	2	50.70	3.7e-005
	1	gi|301601654|	Acid phosphatase	EYQLGQFLR		577.304	2	30.87	0.0036
	1	gi|301601654|	Acid phosphatase	EYQLGQFLR		577.304	2	30.59	0.0038
	1	gi|301601654|	Acid phosphatase	EYQLGQFLR		577.304	2	44.10	0.00017
	1	gi|301601654|	Acid phosphatase	EYQLGQFLR		577.304	2	36.36	0.001
	1	gi|301601654|	Acid phosphatase	EYQLGQFLR		577.304	2	45.16	0.00013
	1	gi|301601654|	Acid phosphatase	EYQLGQFLR		577.305	2	40.26	0.00041
	1	gi|301601654|	Acid phosphatase	EYQLGQFLR		577.305	2	52.31	2.5e-005
	1	gi|301601654|	Acid phosphatase	EYQLGQFLR		577.305	2	51.97	2.7e-005
	1	gi|301601654|	Acid phosphatase	EYQLGQFLR		577.305	2	42.36	0.00025
	1	gi|301601654|	Acid phosphatase	EYQLGQFLR		577.305	2	47.53	7.6e-005
	1	gi|301601654|	Acid phosphatase	EYQLGQFLR		577.305	2	34.69	0.0015
	1	gi|301601654|	Acid phosphatase	EYQLGQFLR		577.305	2	58.80	5.8e-006
	1	gi|301601654|	Acid phosphatase	EYQLGQFLR		577.305	2	62.15	2.7e-006
	1	gi|301601654|	Acid phosphatase	EYQLGQFLR		577.305	2	34.58	0.0017
	1	gi|301601654|	Acid phosphatase	EYQLGQFLR		577.306	2	58.72	5e-06
	1	gi|301601654|	Acid phosphatase	EYQLGQFLR		577.306	2	54.15	1.4e-005
	1	gi|301601654|	Acid phosphatase	EYQLGQFLR		577.306	2	31.22	0.0028
	1	gi|301601654|	Acid phosphatase	EYQLGQFLR		577.306	2	33.76	0.0016
	1	gi|301601654|	Acid phosphatase	EYQLGQFLR		577.306	2	30.29	0.0034
	1	gi|301601654|	Acid phosphatase	EYQLGQFLR		577.308	2	61.80	2.2e-006
	1	gi|301601654|	Acid phosphatase	EYQLGQFLR		577.309	2	33.77	0.0017
	1	gi|301601654|	Acid phosphatase	HMLDVVSGTQK		607.812	2	50.26	3.2e-005
	1	gi|301601654|	Acid phosphatase	HMLDVVSGTQK		607.813	2	36.56	0.00067
	1	gi|301601654|	Acid phosphatase	HMLDVVSGTQK		607.813	2	56.26	7.2e-006
	1	gi|301601654|	Acid phosphatase	HMLDVVSGTQK		607.813	2	47.80	5.1e-005
	1	gi|301601654|	Acid phosphatase	HMLDVVSGTQK		607.813	2	34.40	0.0011
	1	gi|301601654|	Acid phosphatase	HMLDVVSGTQK		607.813	2	38.96	0.00039
	1	gi|301601654|	Acid phosphatase	HMLDVVSGTQK		607.813	2	35.03	0.00097
	1	gi|301601654|	Acid phosphatase	HMLDVVSGTQK		607.813	2	38.58	0.00043
	1	gi|301601654|	Acid phosphatase	HMLDVVSGTQK		607.813	2	42.06	0.00019
	1	gi|301601654|	Acid phosphatase	HMLDVVSGTQK		607.813	2	35.99	0.00078
	1	gi|301601654|	Acid phosphatase	HMLDVVSGTQK		607.813	2	41.22	0.00023
	1	gi|301601654|	Acid phosphatase	HMLDVVSGTQK		607.813	2	54.04	1.2e-005
	1	gi|301601654|	Acid phosphatase	HMLDVVSGTQK		607.813	2	39.45	0.00036
	1	gi|301601654|	Acid phosphatase	HMLDVVSGTQK		607.813	2	53.80	1.3e-005
	1	gi|301601654|	Acid phosphatase	HMLDVVSGTQK		607.813	2	49.81	3.3e-005
	1	gi|301601654|	Acid phosphatase	HMLDVVSGTQK		607.813	2	41.82	0.00021
	1	gi|301601654|	Acid phosphatase	HMLDVVSGTQK		607.813	2	43.74	0.00014
	1	gi|301601654|	Acid phosphatase	HMLDVVSGTQK		607.813	2	47.65	5.5e-005
	1	gi|301601654|	Acid phosphatase	HMLDVVSGTQK		607.813	2	55.21	9.6e-006
	1	gi|301601654|	Acid phosphatase	HMLDVVSGTQK		607.813	2	49.12	3.9e-005
	1	gi|301601654|	Acid phosphatase	HMLDVVSGTQK		607.814	2	56.55	7.1e-006
	1	gi|301601654|	Acid phosphatase	HMLDVVSGTQK		607.814	2	33.49	0.0014
	1	gi|301601654|	Acid phosphatase	HMLDVVSGTQK		607.814	2	31.28	0.0024
	1	gi|301601654|	Acid phosphatase	HMLDVVSGTQK		607.814	2	33.52	0.0014
	1	gi|301601654|	Acid phosphatase	HMLDVVSGTQK		607.814	2	48.40	4.6e-005
	1	gi|301601654|	Acid phosphatase	HMLDVVSGTQK		607.814	2	55.41	9.2e-006
	1	gi|301601654|	Acid phosphatase	HMLDVVSGTQK		607.814	2	43.92	0.00013
	1	gi|301601654|	Acid phosphatase	HMLDVVSGTQK		607.814	2	42.61	0.00018
	1	gi|301601654|	Acid phosphatase	HMLDVVSGTQK		607.814	2	31.25	0.0022
	1	gi|301601654|	Acid phosphatase	HMLDVVSGTQK		405.545	3	33.29	0.0014
	1	gi|301601654|	Acid phosphatase	HMLDVVSGTQK		607.814	2	51.74	2e-05
	1	gi|301601654|	Acid phosphatase	HMLDVVSGTQK		607.815	2	31.66	0.0019
	1	gi|301601654|	Acid phosphatase	HMLDVVSGTQK		607.815	2	30.57	0.0025
	1	gi|301601654|	Acid phosphatase	HMLDVVSGTQK	Oxidation (M)	615.81	2	49.12	4e-05
	1	gi|301601654|	Acid phosphatase	HMLDVVSGTQK	Oxidation (M)	615.81	2	30.05	0.0033
	1	gi|301601654|	Acid phosphatase	HMLDVVSGTQK	Oxidation (M)	615.811	2	39.47	0.0004
	1	gi|301601654|	Acid phosphatase	HMLDVVSGTQK	Oxidation (M)	615.811	2	35.37	0.001
	1	gi|301601654|	Acid phosphatase	HMLDVVSGTQK	Oxidation (M)	615.811	2	59.73	3.8e-006
	1	gi|301601654|	Acid phosphatase	HMLDVVSGTQK	Oxidation (M)	615.811	2	46.75	7.5e-005
	1	gi|301601654|	Acid phosphatase	HMLDVVSGTQK	Oxidation (M)	615.811	2	47.65	6.1e-005
	1	gi|301601654|	Acid phosphatase	HMLDVVSGTQK	Oxidation (M)	615.811	2	30.65	0.0032
	1	gi|301601654|	Acid phosphatase	HMLDVVSGTQK	Oxidation (M)	615.811	2	48.98	4.7e-005
	1	gi|301601654|	Acid phosphatase	HMLDVVSGTQKK		671.86	2	51.72	2.4e-005
	1	gi|301601654|	Acid phosphatase	HMLDVVSGTQKK		448.243	3	61.30	2.8e-006
	1	gi|301601654|	Acid phosphatase	HMLDVVSGTQKK		671.861	2	53.59	1.5e-005
	1	gi|301601654|	Acid phosphatase	HMLDVVSGTQKK		671.861	2	68.22	5e-07
	1	gi|301601654|	Acid phosphatase	HMLDVVSGTQKK		448.243	3	39.50	0.00038
	1	gi|301601654|	Acid phosphatase	HMLDVVSGTQKK		448.243	3	43.33	0.00016
	1	gi|301601654|	Acid phosphatase	HMLDVVSGTQKK		448.243	3	51.65	2.3e-005
	1	gi|301601654|	Acid phosphatase	HMLDVVSGTQKK		671.861	2	48.83	4.3e-005
	1	gi|301601654|	Acid phosphatase	HMLDVVSGTQKK	Oxidation (M)	679.858	2	52.10	2.7e-005
	1	gi|301601654|	Acid phosphatase	HMLDVVSGTQKK	Oxidation (M)	679.858	2	67.20	8.4e-007
	1	gi|301601654|	Acid phosphatase	HMLDVVSGTQKK	Oxidation (M)	453.574	3	37.26	0.00079
	1	gi|301601654|	Acid phosphatase	HMLDVVSGTQKK	Oxidation (M)	453.575	3	42.09	0.00025
	1	gi|301601654|	Acid phosphatase	IPDEKNEMYPK		682.331	2	58.83	4.8e-006
	1	gi|301601654|	Acid phosphatase	IPDEKNEMYPK		682.332	2	47.02	7.3e-005
	1	gi|301601654|	Acid phosphatase	IPDEKNEMYPK		682.332	2	58.84	4.8e-006
	1	gi|301601654|	Acid phosphatase	IPDEKNEMYPK		682.332	2	47.05	7.3e-005
	1	gi|301601654|	Acid phosphatase	IPDEKNEMYPK		682.332	2	41.85	0.00023
	1	gi|301601654|	Acid phosphatase	IPDEKNEMYPK		682.332	2	37.03	0.00068
	1	gi|301601654|	Acid phosphatase	IPDEKNEMYPK	Oxidation (M)	690.329	2	65.55	1e-06
	1	gi|301601654|	Acid phosphatase	IPDEKNEMYPK	Oxidation (M)	690.329	2	54.44	1.3e-005
	1	gi|301601654|	Acid phosphatase	IPDEKNEMYPK	Oxidation (M)	690.329	2	51.89	2.4e-005
	1	gi|301601654|	Acid phosphatase	IPDEKNEMYPK	Oxidation (M)	690.329	2	36.20	0.00088
	1	gi|301601654|	Acid phosphatase	IPDEKNEMYPK	Oxidation (M)	690.329	2	53.09	1.8e-005
	1	gi|301601654|	Acid phosphatase	IPDEKNEMYPK	Oxidation (M)	690.329	2	49.36	4.2e-005
	1	gi|301601654|	Acid phosphatase	IVYYLGIPSEAR		690.874	2	34.41	0.0012
	1	gi|301601654|	Acid phosphatase	IVYYLGIPSEAR		690.875	2	40.51	0.00029
	1	gi|301601654|	Acid phosphatase	IVYYLGIPSEAR		690.879	2	47.44	5.4e-005
	1	gi|301601654|	Acid phosphatase	IVYYLGIPSEAR		690.88	2	36.63	0.0006
	1	gi|301601654|	Acid phosphatase	IVYYLGIPSEAR		690.88	2	33.16	0.0013
	1	gi|301601654|	Acid phosphatase	IVYYLGIPSEAR		690.88	2	53.56	1.1e-005
	1	gi|301601654|	Acid phosphatase	IVYYLGIPSEAR		690.88	2	30.76	0.0022
	1	gi|301601654|	Acid phosphatase	IVYYLGIPSEAR		690.88	2	36.81	0.00054
	1	gi|301601654|	Acid phosphatase	IVYYLGIPSEAR		690.88	2	54.73	8.7e-006
	1	gi|301601654|	Acid phosphatase	IVYYLGIPSEAR		690.88	2	49.02	3.3e-005
	1	gi|301601654|	Acid phosphatase	IVYYLGIPSEAR		690.88	2	39.00	0.00033
	1	gi|301601654|	Acid phosphatase	IVYYLGIPSEAR		690.88	2	43.49	0.00012
	1	gi|301601654|	Acid phosphatase	IVYYLGIPSEAR		690.88	2	74.56	9.1e-008
	1	gi|301601654|	Acid phosphatase	IVYYLGIPSEAR		690.88	2	33.73	0.0011
	1	gi|301601654|	Acid phosphatase	IVYYLGIPSEAR		690.88	2	45.31	7.7e-005
	1	gi|301601654|	Acid phosphatase	IVYYLGIPSEAR		690.88	2	37.30	0.00048
	1	gi|301601654|	Acid phosphatase	IVYYLGIPSEAR		690.88	2	53.33	1.2e-005
	1	gi|301601654|	Acid phosphatase	IVYYLGIPSEAR		690.88	2	43.19	0.00012
	1	gi|301601654|	Acid phosphatase	IVYYLGIPSEAR		690.88	2	62.65	1.4e-006
	1	gi|301601654|	Acid phosphatase	IVYYLGIPSEAR		690.88	2	45.48	7.4e-005
	1	gi|301601654|	Acid phosphatase	IVYYLGIPSEAR		690.88	2	73.47	1.2e-007
	1	gi|301601654|	Acid phosphatase	IVYYLGIPSEAR		690.88	2	66.55	5.9e-007
	1	gi|301601654|	Acid phosphatase	IVYYLGIPSEAR		690.88	2	58.03	4.2e-006
	1	gi|301601654|	Acid phosphatase	IVYYLGIPSEAR		690.88	2	53.53	1.2e-005
	1	gi|301601654|	Acid phosphatase	IVYYLGIPSEAR		690.88	2	49.73	2.8e-005
	1	gi|301601654|	Acid phosphatase	IVYYLGIPSEAR		690.88	2	63.69	1.1e-006
	1	gi|301601654|	Acid phosphatase	IVYYLGIPSEAR		690.88	2	32.59	0.0015
	1	gi|301601654|	Acid phosphatase	IVYYLGIPSEAR		690.88	2	42.57	0.00015
	1	gi|301601654|	Acid phosphatase	IVYYLGIPSEAR		690.881	2	31.20	0.002
	1	gi|301601654|	Acid phosphatase	IVYYLGIPSEAR		690.881	2	60.08	2.6e-006
	1	gi|301601654|	Acid phosphatase	IVYYLGIPSEAR		690.881	2	42.15	0.00016
	1	gi|301601654|	Acid phosphatase	IVYYLGIPSEAR		690.881	2	73.96	1e-07
	1	gi|301601654|	Acid phosphatase	IVYYLGIPSEAR		690.881	2	69.76	2.6e-007
	1	gi|301601654|	Acid phosphatase	IVYYLGIPSEAR		690.881	2	37.22	0.00045
	1	gi|301601654|	Acid phosphatase	IVYYLGIPSEAR		690.881	2	97.71	4e-10
	1	gi|301601654|	Acid phosphatase	IVYYLGIPSEAR		690.881	2	60.47	2.1e-006
	1	gi|301601654|	Acid phosphatase	IVYYLGIPSEAR		690.882	2	54.45	8.4e-006
	1	gi|301601654|	Acid phosphatase	IVYYLGIPSEAR		690.882	2	42.54	0.00013
	1	gi|301601654|	Acid phosphatase	IVYYLGIPSEAR		690.882	2	47.18	5e-05
	1	gi|301601654|	Acid phosphatase	IVYYLGIPSEAR		690.882	2	62.78	1.4e-006
	1	gi|301601654|	Acid phosphatase	IVYYLGIPSEAR		690.882	2	44.70	9e-05
	1	gi|301601654|	Acid phosphatase	IVYYLGIPSEAR		690.882	2	53.10	1.3e-005
	1	gi|301601654|	Acid phosphatase	IVYYLGIPSEAR		690.883	2	46.43	5.6e-005
	1	gi|301601654|	Acid phosphatase	IVYYLGIPSEAR		690.883	2	35.67	0.00066
	1	gi|301601654|	Acid phosphatase	IVYYLGIPSEAR		690.883	2	62.23	1.5e-006
	1	gi|301601654|	Acid phosphatase	IVYYLGIPSEAR		690.884	2	41.23	0.00019
	1	gi|301601654|	Acid phosphatase	IVYYLGIPSEAR		690.885	2	39.12	0.00026
	1	gi|301601654|	Acid phosphatase	IVYYLGIPSEAR		690.886	2	67.75	3.7e-007
	1	gi|301601654|	Acid phosphatase	MREYQLGQFLR		720.872	2	48.11	7.1e-005
	1	gi|301601654|	Acid phosphatase	MREYQLGQFLR		720.874	2	38.88	0.00054
	1	gi|301601654|	Acid phosphatase	MREYQLGQFLR		720.874	2	52.69	2.2e-005
	1	gi|301601654|	Acid phosphatase	MREYQLGQFLR		480.918	3	34.01	0.0016
	1	gi|301601654|	Acid phosphatase	MREYQLGQFLR		720.874	2	57.91	6.1e-006
	1	gi|301601654|	Acid phosphatase	MREYQLGQFLR		720.874	2	54.46	1.3e-005
	1	gi|301601654|	Acid phosphatase	MREYQLGQFLR		480.918	3	42.81	0.0002
	1	gi|301601654|	Acid phosphatase	MREYQLGQFLR		480.919	3	30.64	0.0034
	1	gi|301601654|	Acid phosphatase	MREYQLGQFLR		720.874	2	51.52	2.8e-005
	1	gi|301601654|	Acid phosphatase	MREYQLGQFLR		720.874	2	43.14	0.00019
	1	gi|301601654|	Acid phosphatase	MREYQLGQFLR		480.919	3	34.96	0.0012
	1	gi|301601654|	Acid phosphatase	MREYQLGQFLR		480.919	3	43.91	0.00015
	1	gi|301601654|	Acid phosphatase	MREYQLGQFLR		720.875	2	52.75	2e-05
	1	gi|301601654|	Acid phosphatase	MREYQLGQFLR		720.875	2	50.23	3.6e-005
	1	gi|301601654|	Acid phosphatase	MREYQLGQFLR		480.919	3	38.50	0.00054
	1	gi|301601654|	Acid phosphatase	MREYQLGQFLR		480.919	3	37.00	0.00077
	1	gi|301601654|	Acid phosphatase	MREYQLGQFLR		480.919	3	35.73	0.001
	1	gi|301601654|	Acid phosphatase	MREYQLGQFLR		720.875	2	47.16	7.4e-005
	1	gi|301601654|	Acid phosphatase	MREYQLGQFLR		720.875	2	54.34	1.4e-005
	1	gi|301601654|	Acid phosphatase	MREYQLGQFLR		720.875	2	64.63	1.3e-006
	1	gi|301601654|	Acid phosphatase	MREYQLGQFLR		720.875	2	42.91	0.0002
	1	gi|301601654|	Acid phosphatase	MREYQLGQFLR		480.919	3	35.30	0.0011
	1	gi|301601654|	Acid phosphatase	MREYQLGQFLR		480.919	3	33.62	0.0017
	1	gi|301601654|	Acid phosphatase	MREYQLGQFLR		720.875	2	58.73	5.2e-006
	1	gi|301601654|	Acid phosphatase	MREYQLGQFLR		480.919	3	33.25	0.0018
	1	gi|301601654|	Acid phosphatase	MREYQLGQFLR		720.875	2	38.96	0.00049
	1	gi|301601654|	Acid phosphatase	MREYQLGQFLR		480.919	3	39.18	0.00047
	1	gi|301601654|	Acid phosphatase	MREYQLGQFLR		720.875	2	32.23	0.0023
	1	gi|301601654|	Acid phosphatase	MREYQLGQFLR		720.875	2	50.43	3.4e-005
	1	gi|301601654|	Acid phosphatase	MREYQLGQFLR		480.919	3	43.08	0.00019
	1	gi|301601654|	Acid phosphatase	MREYQLGQFLR		480.919	3	37.98	0.00062
	1	gi|301601654|	Acid phosphatase	MREYQLGQFLR		720.875	2	56.02	9.8e-006
	1	gi|301601654|	Acid phosphatase	MREYQLGQFLR		480.92	3	30.21	0.0037
	1	gi|301601654|	Acid phosphatase	MREYQLGQFLR		480.92	3	45.01	0.00012
	1	gi|301601654|	Acid phosphatase	MREYQLGQFLR		720.876	2	58.77	5.2e-006
	1	gi|301601654|	Acid phosphatase	MREYQLGQFLR		480.92	3	33.64	0.0015
	1	gi|301601654|	Acid phosphatase	MREYQLGQFLR		720.876	2	50.82	3.4e-005
	1	gi|301601654|	Acid phosphatase	MREYQLGQFLR		480.92	3	30.94	0.0033
	1	gi|301601654|	Acid phosphatase	MREYQLGQFLR		720.876	2	55.98	1e-05
	1	gi|301601654|	Acid phosphatase	MREYQLGQFLR		720.876	2	51.72	2.7e-005
	1	gi|301601654|	Acid phosphatase	MREYQLGQFLR		720.876	2	53.24	1.9e-005
	1	gi|301601654|	Acid phosphatase	MREYQLGQFLR		480.92	3	37.18	0.00078
	1	gi|301601654|	Acid phosphatase	MREYQLGQFLR		720.877	2	60.95	3.3e-006
	1	gi|301601654|	Acid phosphatase	MREYQLGQFLR		720.877	2	48.71	5.5e-005
	1	gi|301601654|	Acid phosphatase	MREYQLGQFLR		480.92	3	35.91	0.001
	1	gi|301601654|	Acid phosphatase	MREYQLGQFLR		720.878	2	49.41	4.4e-005
	1	gi|301601654|	Acid phosphatase	MREYQLGQFLR		720.878	2	44.85	0.00013
	1	gi|301601654|	Acid phosphatase	MREYQLGQFLR		720.878	2	39.03	0.00048
	1	gi|301601654|	Acid phosphatase	MREYQLGQFLR		720.878	2	52.44	2.3e-005
	1	gi|301601654|	Acid phosphatase	MREYQLGQFLR		480.921	3	51.22	3e-05
	1	gi|301601654|	Acid phosphatase	MREYQLGQFLR		480.922	3	31.69	0.0027
	1	gi|301601654|	Acid phosphatase	MREYQLGQFLR	Oxidation (M)	728.872	2	34.93	0.0012
	1	gi|301601654|	Acid phosphatase	MREYQLGQFLR	Oxidation (M)	486.25	3	33.36	0.0017
	1	gi|301601654|	Acid phosphatase	MREYQLGQFLR	Oxidation (M)	486.25	3	37.85	0.00061
	1	gi|301601654|	Acid phosphatase	MREYQLGQFLR	Oxidation (M)	486.25	3	31.63	0.0025
	1	gi|301601654|	Acid phosphatase	MREYQLGQFLR	Oxidation (M)	486.25	3	34.69	0.0013
	1	gi|301601654|	Acid phosphatase	MREYQLGQFLR	Oxidation (M)	728.872	2	38.62	0.00048
	1	gi|301601654|	Acid phosphatase	MREYQLGQFLR	Oxidation (M)	728.872	2	31.30	0.0026
	1	gi|301601654|	Acid phosphatase	MREYQLGQFLR	Oxidation (M)	728.872	2	32.28	0.0021
	1	gi|301601654|	Acid phosphatase	MREYQLGQFLR	Oxidation (M)	486.25	3	31.03	0.0028
	1	gi|301601654|	Acid phosphatase	MREYQLGQFLR	Oxidation (M)	486.25	3	32.47	0.002
	1	gi|301601654|	Acid phosphatase	MREYQLGQFLR	Oxidation (M)	486.25	3	38.64	0.00049
	1	gi|301601654|	Acid phosphatase	MREYQLGQFLR	Oxidation (M)	486.25	3	33.51	0.0016
	1	gi|301601654|	Acid phosphatase	MREYQLGQFLR	Oxidation (M)	728.872	2	38.20	0.00054
	1	gi|301601654|	Acid phosphatase	MREYQLGQFLR	Oxidation (M)	486.251	3	34.79	0.0012
	1	gi|301601654|	Acid phosphatase	MREYQLGQFLR	Oxidation (M)	486.251	3	39.50	0.0004
	1	gi|301601654|	Acid phosphatase	MREYQLGQFLR	Oxidation (M)	486.251	3	33.62	0.0015
	1	gi|301601654|	Acid phosphatase	MREYQLGQFLR	Oxidation (M)	486.251	3	45.31	0.0001
	1	gi|301601654|	Acid phosphatase	MREYQLGQFLR	Oxidation (M)	486.251	3	31.92	0.0023
	1	gi|301601654|	Acid phosphatase	MREYQLGQFLR	Oxidation (M)	728.873	2	32.57	0.002
	1	gi|301601654|	Acid phosphatase	MREYQLGQFLR	Oxidation (M)	486.251	3	30.96	0.0028
	1	gi|301601654|	Acid phosphatase	MREYQLGQFLR	Oxidation (M)	486.251	3	30.17	0.0034
	1	gi|301601654|	Acid phosphatase	MREYQLGQFLR	Oxidation (M)	728.874	2	30.11	0.0034
	1	gi|301601654|	Acid phosphatase	MREYQLGQFLR	Oxidation (M)	486.252	3	32.79	0.0018
	1	gi|301601654|	Acid phosphatase	MREYQLGQFLR	Oxidation (M)	486.252	3	33.32	0.0017
	1	gi|301601654|	Acid phosphatase	MREYQLGQFLR	Oxidation (M)	728.875	2	30.18	0.0034
	1	gi|301601654|	Acid phosphatase	MSLQLVLAALYPPNK		829.47	2	32.11	0.0011
	1	gi|301601654|	Acid phosphatase	MSLQLVLAALYPPNK		829.471	2	37.43	0.00028
	1	gi|301601654|	Acid phosphatase	MSLQLVLAALYPPNK		829.471	2	47.33	2.9e-005
	1	gi|301601654|	Acid phosphatase	MSLQLVLAALYPPNK		553.317	3	31.49	0.0011
	1	gi|301601654|	Acid phosphatase	MSLQLVLAALYPPNK		829.471	2	36.83	0.00032
	1	gi|301601654|	Acid phosphatase	MSLQLVLAALYPPNK		829.471	2	42.23	9.6e-005
	1	gi|301601654|	Acid phosphatase	MSLQLVLAALYPPNK		829.472	2	53.26	7.3e-006
	1	gi|301601654|	Acid phosphatase	MSLQLVLAALYPPNK		829.472	2	39.08	0.00019
	1	gi|301601654|	Acid phosphatase	MSLQLVLAALYPPNK		553.317	3	32.38	0.0009
	1	gi|301601654|	Acid phosphatase	MSLQLVLAALYPPNK		829.473	2	64.61	5e-07
	1	gi|301601654|	Acid phosphatase	MSLQLVLAALYPPNK		829.474	2	30.83	0.0012
	1	gi|301601654|	Acid phosphatase	MSLQLVLAALYPPNK		829.475	2	34.38	0.00049
	1	gi|301601654|	Acid phosphatase	MSLQLVLAALYPPNK		829.475	2	60.54	1.2e-006
	1	gi|301601654|	Acid phosphatase	MSLQLVLAALYPPNK	Oxidation (M)	558.643	3	35.57	0.00064
	1	gi|301601654|	Acid phosphatase	MSLQLVLAALYPPNK	Oxidation (M)	837.467	2	54.27	7.9e-006
	1	gi|301601654|	Acid phosphatase	MSLQLVLAALYPPNK	Oxidation (M)	837.468	2	41.32	0.00015
	1	gi|301601654|	Acid phosphatase	MSLQLVLAALYPPNK	Oxidation (M)	837.468	2	46.64	4.4e-005
	1	gi|301601654|	Acid phosphatase	MSLQLVLAALYPPNK	Oxidation (M)	837.468	2	62.71	1.1e-006
	1	gi|301601654|	Acid phosphatase	MSLQLVLAALYPPNK	Oxidation (M)	837.468	2	32.38	0.0012
	1	gi|301601654|	Acid phosphatase	MSLQLVLAALYPPNK	Oxidation (M)	837.468	2	49.21	2.5e-005
	1	gi|301601654|	Acid phosphatase	MSLQLVLAALYPPNK	Oxidation (M)	837.468	2	43.79	8.6e-005
	1	gi|301601654|	Acid phosphatase	MSLQLVLAALYPPNK	Oxidation (M)	837.468	2	30.37	0.0018
	1	gi|301601654|	Acid phosphatase	MSLQLVLAALYPPNK	Oxidation (M)	837.468	2	65.63	5.5e-007
	1	gi|301601654|	Acid phosphatase	MSLQLVLAALYPPNK	Oxidation (M)	837.468	2	53.41	9.1e-006
	1	gi|301601654|	Acid phosphatase	MSLQLVLAALYPPNK	Oxidation (M)	837.468	2	30.94	0.0016
	1	gi|301601654|	Acid phosphatase	MSLQLVLAALYPPNK	Oxidation (M)	837.468	2	58.27	3e-06
	1	gi|301601654|	Acid phosphatase	MSLQLVLAALYPPNK	Oxidation (M)	837.468	2	65.90	5.1e-007
	1	gi|301601654|	Acid phosphatase	MSLQLVLAALYPPNK	Oxidation (M)	837.468	2	32.02	0.0013
	1	gi|301601654|	Acid phosphatase	MSLQLVLAALYPPNK	Oxidation (M)	837.468	2	37.88	0.00033
	1	gi|301601654|	Acid phosphatase	MSLQLVLAALYPPNK	Oxidation (M)	837.468	2	41.28	0.00015
	1	gi|301601654|	Acid phosphatase	MSLQLVLAALYPPNK	Oxidation (M)	837.468	2	38.98	0.00025
	1	gi|301601654|	Acid phosphatase	MSLQLVLAALYPPNK	Oxidation (M)	837.468	2	40.80	0.00016
	1	gi|301601654|	Acid phosphatase	MSLQLVLAALYPPNK	Oxidation (M)	837.468	2	49.25	2.3e-005
	1	gi|301601654|	Acid phosphatase	MSLQLVLAALYPPNK	Oxidation (M)	837.468	2	47.44	3.5e-005
	1	gi|301601654|	Acid phosphatase	MSLQLVLAALYPPNK	Oxidation (M)	558.648	3	44.03	7.7e-005
	1	gi|301601654|	Acid phosphatase	MSLQLVLAALYPPNK	Oxidation (M)	837.469	2	35.42	0.00056
	1	gi|301601654|	Acid phosphatase	MSLQLVLAALYPPNK	Oxidation (M)	837.469	2	59.23	2.3e-006
	1	gi|301601654|	Acid phosphatase	MSLQLVLAALYPPNK	Oxidation (M)	837.469	2	52.34	1.1e-005
	1	gi|301601654|	Acid phosphatase	MSLQLVLAALYPPNK	Oxidation (M)	837.469	2	59.83	2e-06
	1	gi|301601654|	Acid phosphatase	MSLQLVLAALYPPNK	Oxidation (M)	837.469	2	45.20	5.9e-005
	1	gi|301601654|	Acid phosphatase	MSLQLVLAALYPPNK	Oxidation (M)	837.469	2	45.87	5e-05
	1	gi|301601654|	Acid phosphatase	MSLQLVLAALYPPNK	Oxidation (M)	837.469	2	56.81	4.1e-006
	1	gi|301601654|	Acid phosphatase	MSLQLVLAALYPPNK	Oxidation (M)	558.648	3	32.99	0.00098
	1	gi|301601654|	Acid phosphatase	MSLQLVLAALYPPNK	Oxidation (M)	837.469	2	52.12	1.2e-005
	1	gi|301601654|	Acid phosphatase	MSLQLVLAALYPPNK	Oxidation (M)	837.469	2	59.88	2.1e-006
	1	gi|301601654|	Acid phosphatase	MSLQLVLAALYPPNK	Oxidation (M)	837.469	2	76.68	4e-08
	1	gi|301601654|	Acid phosphatase	MSLQLVLAALYPPNK	Oxidation (M)	837.469	2	56.21	4.4e-006
	1	gi|301601654|	Acid phosphatase	MSLQLVLAALYPPNK	Oxidation (M)	837.47	2	47.07	3.6e-005
	1	gi|301601654|	Acid phosphatase	MSLQLVLAALYPPNK	Oxidation (M)	837.47	2	82.93	9.4e-009
	1	gi|301601654|	Acid phosphatase	MSLQLVLAALYPPNK	Oxidation (M)	837.47	2	94.45	6.1e-010
	1	gi|301601654|	Acid phosphatase	MSLQLVLAALYPPNK	Oxidation (M)	837.47	2	30.89	0.0014
	1	gi|301601654|	Acid phosphatase	MSLQLVLAALYPPNK	Oxidation (M)	837.47	2	66.22	4.1e-007
	1	gi|301601654|	Acid phosphatase	MSLQLVLAALYPPNK	Oxidation (M)	837.47	2	37.63	0.00029
	1	gi|301601654|	Acid phosphatase	MSLQLVLAALYPPNK	Oxidation (M)	837.47	2	39.09	0.00021
	1	gi|301601654|	Acid phosphatase	MSLQLVLAALYPPNK	Oxidation (M)	837.47	2	67.13	3.3e-007
	1	gi|301601654|	Acid phosphatase	MSLQLVLAALYPPNK	Oxidation (M)	837.471	2	62.31	1.1e-006
	1	gi|301601654|	Acid phosphatase	MSLQLVLAALYPPNK	Oxidation (M)	837.473	2	101.27	1.3e-010
	1	gi|301601654|	Acid phosphatase	MSLQLVLAALYPPNK	Oxidation (M)	837.473	2	90.10	1.7e-009
	1	gi|301601654|	Acid phosphatase	IFTKHMLDVVSGTQK		852.461	2	78.11	5.3e-008
	1	gi|301601654|	Acid phosphatase	IFTKHMLDVVSGTQK		568.643	3	39.38	0.0004
	1	gi|301601654|	Acid phosphatase	IFTKHMLDVVSGTQK		568.644	3	36.77	0.00074
	1	gi|301601654|	Acid phosphatase	IFTKHMLDVVSGTQK		852.462	2	37.87	0.00057
	1	gi|301601654|	Acid phosphatase	IFTKHMLDVVSGTQK		568.644	3	34.32	0.0011
	1	gi|301601654|	Acid phosphatase	IFTKHMLDVVSGTQK		852.462	2	88.13	4.8e-009
	1	gi|301601654|	Acid phosphatase	IFTKHMLDVVSGTQK		568.644	3	43.15	0.00015
	1	gi|301601654|	Acid phosphatase	IFTKHMLDVVSGTQK	Oxidation (M)	573.975	3	38.68	0.00045
	1	gi|301601654|	Acid phosphatase	IFTKHMLDVVSGTQK	Oxidation (M)	860.459	2	33.95	0.0016
	1	gi|301601654|	Acid phosphatase	DPYLYYDFYPLER		877.406	2	70.86	1.8e-007
	1	gi|301601654|	Acid phosphatase	DPYLYYDFYPLER		877.407	2	52.23	1.3e-005
	1	gi|301601654|	Acid phosphatase	DPYLYYDFYPLER		877.407	2	52.75	1.2e-005
	1	gi|301601654|	Acid phosphatase	DPYLYYDFYPLER		877.407	2	31.42	0.0016
	1	gi|301601654|	Acid phosphatase	DPYLYYDFYPLER		877.408	2	52.10	1.5e-005
	1	gi|301601654|	Acid phosphatase	DPYLYYDFYPLER		877.408	2	51.04	1.9e-005
	1	gi|301601654|	Acid phosphatase	DPYLYYDFYPLER		877.408	2	59.81	2.5e-006
	1	gi|301601654|	Acid phosphatase	DPYLYYDFYPLER		877.408	2	70.61	2.1e-007
	1	gi|301601654|	Acid phosphatase	DPYLYYDFYPLER		877.408	2	41.35	0.00018
	1	gi|301601654|	Acid phosphatase	DPYLYYDFYPLER		877.408	2	60.89	2e-06
	1	gi|301601654|	Acid phosphatase	DPYLYYDFYPLER		877.408	2	42.37	0.00014
	1	gi|301601654|	Acid phosphatase	DPYLYYDFYPLER		877.408	2	61.36	1.8e-006
	1	gi|301601654|	Acid phosphatase	DPYLYYDFYPLER		877.408	2	58.09	3.7e-006
	1	gi|301601654|	Acid phosphatase	DPYLYYDFYPLER		877.408	2	55.16	7.3e-006
	1	gi|301601654|	Acid phosphatase	DPYLYYDFYPLER		877.408	2	54.62	8.3e-006
	1	gi|301601654|	Acid phosphatase	DPYLYYDFYPLER		877.409	2	34.19	0.00091
	1	gi|301601654|	Acid phosphatase	DPYLYYDFYPLER		877.409	2	48.68	3.3e-005
	1	gi|301601654|	Acid phosphatase	DPYLYYDFYPLER		877.409	2	51.77	1.6e-005
	1	gi|301601654|	Acid phosphatase	DPYLYYDFYPLER		877.409	2	47.77	4.1e-005
	1	gi|301601654|	Acid phosphatase	DPYLYYDFYPLER		877.409	2	67.31	4.6e-007
	1	gi|301601654|	Acid phosphatase	DPYLYYDFYPLER		877.409	2	49.37	2.8e-005
	1	gi|301601654|	Acid phosphatase	DPYLYYDFYPLER		877.409	2	51.91	1.6e-005
	1	gi|301601654|	Acid phosphatase	DPYLYYDFYPLER		877.409	2	66.06	6.1e-007
	1	gi|301601654|	Acid phosphatase	DPYLYYDFYPLER		877.409	2	49.95	2.4e-005
	1	gi|301601654|	Acid phosphatase	DPYLYYDFYPLER		877.409	2	55.05	7.5e-006
	1	gi|301601654|	Acid phosphatase	DPYLYYDFYPLER		877.409	2	33.49	0.0011
	1	gi|301601654|	Acid phosphatase	DPYLYYDFYPLER		877.409	2	61.31	1.8e-006
	1	gi|301601654|	Acid phosphatase	DPYLYYDFYPLER		877.409	2	58.42	3.5e-006
	1	gi|301601654|	Acid phosphatase	DPYLYYDFYPLER		877.409	2	54.40	8.9e-006
	1	gi|301601654|	Acid phosphatase	DPYLYYDFYPLER		877.409	2	52.93	1.2e-005
	1	gi|301601654|	Acid phosphatase	DPYLYYDFYPLER		877.409	2	50.42	2.2e-005
	1	gi|301601654|	Acid phosphatase	DPYLYYDFYPLER		877.409	2	47.30	4.6e-005
	1	gi|301601654|	Acid phosphatase	DPYLYYDFYPLER		877.409	2	38.60	0.00034
	1	gi|301601654|	Acid phosphatase	DPYLYYDFYPLER		877.409	2	51.70	1.7e-005
	1	gi|301601654|	Acid phosphatase	DPYLYYDFYPLER		877.409	2	75.04	7.7e-008
	1	gi|301601654|	Acid phosphatase	DPYLYYDFYPLER		877.409	2	54.98	7.8e-006
	1	gi|301601654|	Acid phosphatase	DPYLYYDFYPLER		877.409	2	58.65	3.4e-006
	1	gi|301601654|	Acid phosphatase	DPYLYYDFYPLER		877.409	2	39.01	0.00031
	1	gi|301601654|	Acid phosphatase	DPYLYYDFYPLER		877.409	2	74.85	8.2e-008
	1	gi|301601654|	Acid phosphatase	DPYLYYDFYPLER		877.409	2	70.26	2.4e-007
	1	gi|301601654|	Acid phosphatase	DPYLYYDFYPLER		877.409	2	58.40	3.6e-006
	1	gi|301601654|	Acid phosphatase	DPYLYYDFYPLER		877.409	2	55.03	7.9e-006
	1	gi|301601654|	Acid phosphatase	DPYLYYDFYPLER		877.409	2	53.20	1.2e-005
	1	gi|301601654|	Acid phosphatase	DPYLYYDFYPLER		877.409	2	35.14	0.00077
	1	gi|301601654|	Acid phosphatase	DPYLYYDFYPLER		877.409	2	34.01	0.00099
	1	gi|301601654|	Acid phosphatase	DPYLYYDFYPLER		877.409	2	54.65	8.6e-006
	1	gi|301601654|	Acid phosphatase	DPYLYYDFYPLER		877.409	2	79.31	2.9e-008
	1	gi|301601654|	Acid phosphatase	DPYLYYDFYPLER		877.409	2	52.45	1.4e-005
	1	gi|301601654|	Acid phosphatase	DPYLYYDFYPLER		877.409	2	57.63	4.4e-006
	1	gi|301601654|	Acid phosphatase	DPYLYYDFYPLER		877.409	2	55.05	8e-06
	1	gi|301601654|	Acid phosphatase	DPYLYYDFYPLER		877.409	2	49.54	2.8e-005
	1	gi|301601654|	Acid phosphatase	DPYLYYDFYPLER		877.409	2	64.19	9.7e-007
	1	gi|301601654|	Acid phosphatase	DPYLYYDFYPLER		877.409	2	78.80	3.4e-008
	1	gi|301601654|	Acid phosphatase	DPYLYYDFYPLER		877.409	2	66.11	6.4e-007
	1	gi|301601654|	Acid phosphatase	DPYLYYDFYPLER		877.409	2	50.13	2.5e-005
	1	gi|301601654|	Acid phosphatase	DPYLYYDFYPLER		877.409	2	61.03	2.1e-006
	1	gi|301601654|	Acid phosphatase	DPYLYYDFYPLER		877.409	2	66.67	5.6e-007
	1	gi|301601654|	Acid phosphatase	DPYLYYDFYPLER		877.409	2	75.35	7.6e-008
	1	gi|301601654|	Acid phosphatase	DPYLYYDFYPLER		877.409	2	80.04	2.6e-008
	1	gi|301601654|	Acid phosphatase	DPYLYYDFYPLER		877.409	2	40.79	0.00022
	1	gi|301601654|	Acid phosphatase	DPYLYYDFYPLER		877.409	2	47.53	4.6e-005
	1	gi|301601654|	Acid phosphatase	DPYLYYDFYPLER		877.409	2	68.46	3.7e-007
	1	gi|301601654|	Acid phosphatase	DPYLYYDFYPLER		877.41	2	53.08	1.3e-005
	1	gi|301601654|	Acid phosphatase	DPYLYYDFYPLER		877.41	2	46.01	6.5e-005
	1	gi|301601654|	Acid phosphatase	DPYLYYDFYPLER		877.41	2	56.23	6.2e-006
	1	gi|301601654|	Acid phosphatase	DPYLYYDFYPLER		877.41	2	54.76	8.7e-006
	1	gi|301601654|	Acid phosphatase	DPYLYYDFYPLER		877.41	2	43.49	0.00012
	1	gi|301601654|	Acid phosphatase	DPYLYYDFYPLER		877.41	2	58.30	3.8e-006
	1	gi|301601654|	Acid phosphatase	DPYLYYDFYPLER		877.41	2	54.10	1e-05
	1	gi|301601654|	Acid phosphatase	DPYLYYDFYPLER		877.41	2	30.91	0.0021
	1	gi|301601654|	Acid phosphatase	DPYLYYDFYPLER		877.41	2	49.93	2.6e-005
	1	gi|301601654|	Acid phosphatase	DPYLYYDFYPLER		877.41	2	55.09	8.1e-006
	1	gi|301601654|	Acid phosphatase	DPYLYYDFYPLER		877.41	2	66.21	6.2e-007
	1	gi|301601654|	Acid phosphatase	DPYLYYDFYPLER		877.41	2	58.82	3.4e-006
	1	gi|301601654|	Acid phosphatase	DPYLYYDFYPLER		877.41	2	46.83	5.3e-005
	1	gi|301601654|	Acid phosphatase	DPYLYYDFYPLER		877.41	2	44.97	8.1e-005
	1	gi|301601654|	Acid phosphatase	DPYLYYDFYPLER		877.41	2	59.79	2.7e-006
	1	gi|301601654|	Acid phosphatase	DPYLYYDFYPLER		877.41	2	69.86	2.6e-007
	1	gi|301601654|	Acid phosphatase	DPYLYYDFYPLER		877.41	2	63.25	1.2e-006
	1	gi|301601654|	Acid phosphatase	DPYLYYDFYPLER		877.41	2	44.42	9.2e-005
	1	gi|301601654|	Acid phosphatase	DPYLYYDFYPLER		877.41	2	58.36	3.7e-006
	1	gi|301601654|	Acid phosphatase	DPYLYYDFYPLER		877.41	2	74.68	8.7e-008
	1	gi|301601654|	Acid phosphatase	DPYLYYDFYPLER		877.41	2	61.81	1.7e-006
	1	gi|301601654|	Acid phosphatase	DPYLYYDFYPLER		877.41	2	50.71	2.2e-005
	1	gi|301601654|	Acid phosphatase	DPYLYYDFYPLER		877.41	2	65.07	7.9e-007
	1	gi|301601654|	Acid phosphatase	DPYLYYDFYPLER		877.41	2	50.71	2.2e-005
	1	gi|301601654|	Acid phosphatase	DPYLYYDFYPLER		877.41	2	64.81	8.4e-007
	1	gi|301601654|	Acid phosphatase	DPYLYYDFYPLER		877.41	2	50.50	2.3e-005
	1	gi|301601654|	Acid phosphatase	DPYLYYDFYPLER		877.41	2	36.24	0.00061
	1	gi|301601654|	Acid phosphatase	DPYLYYDFYPLER		877.41	2	59.36	3e-06
	1	gi|301601654|	Acid phosphatase	DPYLYYDFYPLER		877.41	2	59.49	2.9e-006
	1	gi|301601654|	Acid phosphatase	DPYLYYDFYPLER		877.41	2	55.13	7.8e-006
	1	gi|301601654|	Acid phosphatase	DPYLYYDFYPLER		877.41	2	41.21	0.00019
	1	gi|301601654|	Acid phosphatase	DPYLYYDFYPLER		877.41	2	37.72	0.00043
	1	gi|301601654|	Acid phosphatase	DPYLYYDFYPLER		877.41	2	65.46	7.3e-007
	1	gi|301601654|	Acid phosphatase	DPYLYYDFYPLER		877.41	2	60.29	2.4e-006
	1	gi|301601654|	Acid phosphatase	DPYLYYDFYPLER		877.41	2	50.87	2.1e-005
	1	gi|301601654|	Acid phosphatase	DPYLYYDFYPLER		877.41	2	53.83	1.1e-005
	1	gi|301601654|	Acid phosphatase	DPYLYYDFYPLER		877.411	2	61.87	1.6e-006
	1	gi|301601654|	Acid phosphatase	DPYLYYDFYPLER		877.411	2	74.04	9.7e-008
	1	gi|301601654|	Acid phosphatase	DPYLYYDFYPLER		877.411	2	45.28	7.3e-005
	1	gi|301601654|	Acid phosphatase	DPYLYYDFYPLER		877.411	2	34.22	0.00093
	1	gi|301601654|	Acid phosphatase	DPYLYYDFYPLER		877.411	2	78.50	3.5e-008
	1	gi|301601654|	Acid phosphatase	DPYLYYDFYPLER		877.411	2	50.77	2e-05
	1	gi|301601654|	Acid phosphatase	DPYLYYDFYPLER		877.412	2	50.89	2e-05
	1	gi|301601654|	Acid phosphatase	DPYLYYDFYPLER		877.412	2	49.88	2.6e-005
	1	gi|301601654|	Acid phosphatase	DPYLYYDFYPLER		877.412	2	54.08	9.8e-006
	1	gi|301601654|	Acid phosphatase	DPYLYYDFYPLER		877.412	2	56.74	5.3e-006
	1	gi|301601654|	Acid phosphatase	DPYLYYDFYPLER		877.412	2	54.53	8.5e-006
	1	gi|301601654|	Acid phosphatase	DPYLYYDFYPLER		877.412	2	56.98	4.8e-006
	1	gi|301601654|	Acid phosphatase	DPYLYYDFYPLER		877.412	2	62.52	1.3e-006
	1	gi|301601654|	Acid phosphatase	DPYLYYDFYPLER		877.412	2	60.79	2e-06
	1	gi|301601654|	Acid phosphatase	DPYLYYDFYPLER		877.412	2	61.36	1.8e-006
	1	gi|301601654|	Acid phosphatase	DPYLYYDFYPLER		877.412	2	64.95	7.7e-007
	1	gi|301601654|	Acid phosphatase	DPYLYYDFYPLER		877.412	2	74.96	7.7e-008
	1	gi|301601654|	Acid phosphatase	DPYLYYDFYPLER		877.413	2	70.36	2.3e-007
	1	gi|301601654|	Acid phosphatase	DPYLYYDFYPLER		877.413	2	76.84	5.1e-008
	1	gi|301601654|	Acid phosphatase	DPYLYYDFYPLER		877.413	2	36.22	0.0006
	1	gi|301601654|	Acid phosphatase	DPYLYYDFYPLER		877.413	2	70.24	2.4e-007
	1	gi|301601654|	Acid phosphatase	DPYLYYDFYPLER		877.413	2	55.18	7.6e-006
	1	gi|301601654|	Acid phosphatase	DPYLYYDFYPLER		877.414	2	47.89	3.9e-005
	1	gi|301601654|	Acid phosphatase	DPYLYYDFYPLER		877.414	2	55.06	7.6e-006
	1	gi|301601654|	Acid phosphatase	DPYLYYDFYPLER		877.415	2	69.99	2.6e-007
	1	gi|301601654|	Acid phosphatase	DPYLYYDFYPLER		877.416	2	61.20	1.8e-006
	1	gi|301601654|	Acid phosphatase	DPYLYYDFYPLER		877.416	2	65.15	7.3e-007
	1	gi|301601654|	Acid phosphatase	DPYLYYDFYPLER		877.416	2	54.92	7.7e-006
	1	gi|301601654|	Acid phosphatase	DPYLYYDFYPLER		877.416	2	54.72	8.6e-006
	1	gi|301601654|	Acid phosphatase	DPYLYYDFYPLER		877.418	2	40.84	0.0002
	1	gi|301601654|	Acid phosphatase	ELQLPGCEVLCPLYK		909.959	2	43.63	0.00012
	1	gi|301601654|	Acid phosphatase	ELQLPGCEVLCPLYK		909.959	2	53.90	1.1e-005
	1	gi|301601654|	Acid phosphatase	ELQLPGCEVLCPLYK		909.959	2	46.27	6.6e-005
	1	gi|301601654|	Acid phosphatase	ELQLPGCEVLCPLYK		909.959	2	37.11	0.00054
	1	gi|301601654|	Acid phosphatase	ELQLPGCEVLCPLYK		909.959	2	39.07	0.00033
	1	gi|301601654|	Acid phosphatase	ELQLPGCEVLCPLYK		909.959	2	69.65	3e-07
	1	gi|301601654|	Acid phosphatase	ELQLPGCEVLCPLYK		909.959	2	55.29	8.1e-006
	1	gi|301601654|	Acid phosphatase	ELQLPGCEVLCPLYK		909.959	2	44.18	0.00011
	1	gi|301601654|	Acid phosphatase	ELQLPGCEVLCPLYK		909.959	2	61.03	2.2e-006
	1	gi|301601654|	Acid phosphatase	ELQLPGCEVLCPLYK		909.959	2	61.44	2e-06
	1	gi|301601654|	Acid phosphatase	ELQLPGCEVLCPLYK		909.96	2	53.21	1.3e-005
	1	gi|301601654|	Acid phosphatase	ELQLPGCEVLCPLYK		909.96	2	46.36	6.4e-005
	1	gi|301601654|	Acid phosphatase	ELQLPGCEVLCPLYK		909.96	2	62.28	1.6e-006
	1	gi|301601654|	Acid phosphatase	ELQLPGCEVLCPLYK		909.96	2	35.47	0.00078
	1	gi|301601654|	Acid phosphatase	ELQLPGCEVLCPLYK		909.96	2	34.35	0.001
	1	gi|301601654|	Acid phosphatase	ELQLPGCEVLCPLYK		909.96	2	90.06	2.7e-009
	1	gi|301601654|	Acid phosphatase	ELQLPGCEVLCPLYK		909.96	2	83.23	1.3e-008
	1	gi|301601654|	Acid phosphatase	ELQLPGCEVLCPLYK		909.96	2	74.99	8.7e-008
	1	gi|301601654|	Acid phosphatase	ELQLPGCEVLCPLYK		909.96	2	45.53	7.7e-005
	1	gi|301601654|	Acid phosphatase	ELQLPGCEVLCPLYK		909.96	2	43.93	0.00011
	1	gi|301601654|	Acid phosphatase	ELQLPGCEVLCPLYK		909.96	2	31.87	0.0018
	1	gi|301601654|	Acid phosphatase	ELQLPGCEVLCPLYK		909.96	2	40.88	0.00022
	1	gi|301601654|	Acid phosphatase	ELQLPGCEVLCPLYK		909.96	2	57.06	5.4e-006
	1	gi|301601654|	Acid phosphatase	ELQLPGCEVLCPLYK		909.96	2	85.37	8e-09
	1	gi|301601654|	Acid phosphatase	ELQLPGCEVLCPLYK		909.96	2	80.78	2.3e-008
	1	gi|301601654|	Acid phosphatase	ELQLPGCEVLCPLYK		909.96	2	57.26	5.2e-006
	1	gi|301601654|	Acid phosphatase	ELQLPGCEVLCPLYK		909.96	2	49.09	3.3e-005
	1	gi|301601654|	Acid phosphatase	ELQLPGCEVLCPLYK		909.96	2	63.84	1.1e-006
	1	gi|301601654|	Acid phosphatase	ELQLPGCEVLCPLYK		909.96	2	61.88	1.8e-006
	1	gi|301601654|	Acid phosphatase	ELQLPGCEVLCPLYK		909.96	2	32.40	0.0016
	1	gi|301601654|	Acid phosphatase	ELQLPGCEVLCPLYK		909.96	2	61.91	1.8e-006
	1	gi|301601654|	Acid phosphatase	ELQLPGCEVLCPLYK		909.96	2	75.62	7.5e-008
	1	gi|301601654|	Acid phosphatase	ELQLPGCEVLCPLYK		909.96	2	45.10	8.5e-005
	1	gi|301601654|	Acid phosphatase	ELQLPGCEVLCPLYK		909.96	2	42.46	0.00016
	1	gi|301601654|	Acid phosphatase	ELQLPGCEVLCPLYK		909.96	2	47.32	5.1e-005
	1	gi|301601654|	Acid phosphatase	ELQLPGCEVLCPLYK		909.96	2	68.75	3.7e-007
	1	gi|301601654|	Acid phosphatase	ELQLPGCEVLCPLYK		909.96	2	77.73	4.6e-008
	1	gi|301601654|	Acid phosphatase	ELQLPGCEVLCPLYK		909.96	2	47.60	4.8e-005
	1	gi|301601654|	Acid phosphatase	ELQLPGCEVLCPLYK		909.96	2	46.63	6e-05
	1	gi|301601654|	Acid phosphatase	ELQLPGCEVLCPLYK		909.96	2	38.57	0.00038
	1	gi|301601654|	Acid phosphatase	ELQLPGCEVLCPLYK		909.96	2	55.37	8e-06
	1	gi|301601654|	Acid phosphatase	ELQLPGCEVLCPLYK		909.96	2	53.64	1.2e-005
	1	gi|301601654|	Acid phosphatase	ELQLPGCEVLCPLYK		909.96	2	72.19	1.7e-007
	1	gi|301601654|	Acid phosphatase	ELQLPGCEVLCPLYK		909.96	2	53.25	1.3e-005
	1	gi|301601654|	Acid phosphatase	ELQLPGCEVLCPLYK		909.96	2	32.60	0.0015
	1	gi|301601654|	Acid phosphatase	ELQLPGCEVLCPLYK		909.96	2	56.08	6.8e-006
	1	gi|301601654|	Acid phosphatase	ELQLPGCEVLCPLYK		909.96	2	48.64	3.8e-005
	1	gi|301601654|	Acid phosphatase	ELQLPGCEVLCPLYK		909.96	2	62.79	1.5e-006
	1	gi|301601654|	Acid phosphatase	ELQLPGCEVLCPLYK		909.96	2	59.91	2.9e-006
	1	gi|301601654|	Acid phosphatase	ELQLPGCEVLCPLYK		909.96	2	68.34	4.1e-007
	1	gi|301601654|	Acid phosphatase	ELQLPGCEVLCPLYK		909.96	2	37.10	0.00054
	1	gi|301601654|	Acid phosphatase	ELQLPGCEVLCPLYK		909.96	2	30.39	0.0025
	1	gi|301601654|	Acid phosphatase	ELQLPGCEVLCPLYK		909.96	2	48.58	3.8e-005
	1	gi|301601654|	Acid phosphatase	ELQLPGCEVLCPLYK		909.96	2	55.24	8.2e-006
	1	gi|301601654|	Acid phosphatase	ELQLPGCEVLCPLYK		606.976	3	35.56	0.00076
	1	gi|301601654|	Acid phosphatase	ELQLPGCEVLCPLYK		909.96	2	48.94	3.5e-005
	1	gi|301601654|	Acid phosphatase	ELQLPGCEVLCPLYK		909.96	2	50.95	2.2e-005
	1	gi|301601654|	Acid phosphatase	ELQLPGCEVLCPLYK		909.96	2	36.54	0.00061
	1	gi|301601654|	Acid phosphatase	ELQLPGCEVLCPLYK		909.96	2	59.33	3.2e-006
	1	gi|301601654|	Acid phosphatase	ELQLPGCEVLCPLYK		909.96	2	77.08	5.4e-008
	1	gi|301601654|	Acid phosphatase	ELQLPGCEVLCPLYK		909.96	2	58.01	4.3e-006
	1	gi|301601654|	Acid phosphatase	ELQLPGCEVLCPLYK		909.96	2	60.30	2.6e-006
	1	gi|301601654|	Acid phosphatase	ELQLPGCEVLCPLYK		909.96	2	80.19	2.6e-008
	1	gi|301601654|	Acid phosphatase	ELQLPGCEVLCPLYK		909.961	2	74.15	1.1e-007
	1	gi|301601654|	Acid phosphatase	ELQLPGCEVLCPLYK		606.976	3	32.76	0.0015
	1	gi|301601654|	Acid phosphatase	ELQLPGCEVLCPLYK		909.961	2	32.82	0.0014
	1	gi|301601654|	Acid phosphatase	ELQLPGCEVLCPLYK		909.961	2	68.44	3.9e-007
	1	gi|301601654|	Acid phosphatase	ELQLPGCEVLCPLYK		909.961	2	54.82	9.1e-006
	1	gi|301601654|	Acid phosphatase	ELQLPGCEVLCPLYK		909.961	2	40.24	0.00026
	1	gi|301601654|	Acid phosphatase	ELQLPGCEVLCPLYK		909.961	2	51.01	2.2e-005
	1	gi|301601654|	Acid phosphatase	ELQLPGCEVLCPLYK		909.961	2	50.03	2.7e-005
	1	gi|301601654|	Acid phosphatase	ELQLPGCEVLCPLYK		909.961	2	38.07	0.00043
	1	gi|301601654|	Acid phosphatase	ELQLPGCEVLCPLYK		909.961	2	37.85	0.00045
	1	gi|301601654|	Acid phosphatase	ELQLPGCEVLCPLYK		909.961	2	32.60	0.0015
	1	gi|301601654|	Acid phosphatase	ELQLPGCEVLCPLYK		909.961	2	59.94	2.8e-006
	1	gi|301601654|	Acid phosphatase	ELQLPGCEVLCPLYK		909.961	2	43.80	0.00011
	1	gi|301601654|	Acid phosphatase	ELQLPGCEVLCPLYK		909.961	2	74.15	1.1e-007
	1	gi|301601654|	Acid phosphatase	ELQLPGCEVLCPLYK		909.961	2	70.26	2.6e-007
	1	gi|301601654|	Acid phosphatase	ELQLPGCEVLCPLYK		909.961	2	55.60	7.6e-006
	1	gi|301601654|	Acid phosphatase	ELQLPGCEVLCPLYK		606.976	3	44.66	9.4e-005
	1	gi|301601654|	Acid phosphatase	ELQLPGCEVLCPLYK		909.961	2	74.34	1e-07
	1	gi|301601654|	Acid phosphatase	ELQLPGCEVLCPLYK		909.961	2	46.65	5.7e-005
	1	gi|301601654|	Acid phosphatase	ELQLPGCEVLCPLYK		909.961	2	53.23	1.3e-005
	1	gi|301601654|	Acid phosphatase	ELQLPGCEVLCPLYK		909.961	2	57.12	5.1e-006
	1	gi|301601654|	Acid phosphatase	ELQLPGCEVLCPLYK		909.961	2	45.04	8.3e-005
	1	gi|301601654|	Acid phosphatase	ELQLPGCEVLCPLYK		909.961	2	67.40	4.8e-007
	1	gi|301601654|	Acid phosphatase	ELQLPGCEVLCPLYK		606.976	3	36.58	0.00059
	1	gi|301601654|	Acid phosphatase	ELQLPGCEVLCPLYK		909.961	2	60.61	2.3e-006
	1	gi|301601654|	Acid phosphatase	ELQLPGCEVLCPLYK		909.961	2	50.77	2.3e-005
	1	gi|301601654|	Acid phosphatase	ELQLPGCEVLCPLYK		909.961	2	62.12	1.7e-006
	1	gi|301601654|	Acid phosphatase	ELQLPGCEVLCPLYK		909.961	2	49.84	2.8e-005
	1	gi|301601654|	Acid phosphatase	ELQLPGCEVLCPLYK		909.961	2	60.89	2.2e-006
	1	gi|301601654|	Acid phosphatase	ELQLPGCEVLCPLYK		909.962	2	56.71	5.8e-006
	1	gi|301601654|	Acid phosphatase	ELQLPGCEVLCPLYK		909.962	2	57.50	4.8e-006
	1	gi|301601654|	Acid phosphatase	ELQLPGCEVLCPLYK		909.962	2	35.44	0.00079
	1	gi|301601654|	Acid phosphatase	ELQLPGCEVLCPLYK		909.962	2	63.04	1.4e-006
	1	gi|301601654|	Acid phosphatase	ELQLPGCEVLCPLYK		909.962	2	72.62	1.5e-007
	1	gi|301601654|	Acid phosphatase	ELQLPGCEVLCPLYK		909.962	2	76.90	5.8e-008
	1	gi|301601654|	Acid phosphatase	ELQLPGCEVLCPLYK		606.977	3	33.43	0.0013
	1	gi|301601654|	Acid phosphatase	ELQLPGCEVLCPLYK		909.962	2	53.01	1.5e-005
	1	gi|301601654|	Acid phosphatase	ELQLPGCEVLCPLYK		909.962	2	55.07	9e-06
	1	gi|301601654|	Acid phosphatase	ELQLPGCEVLCPLYK		909.962	2	31.64	0.002
	1	gi|301601654|	Acid phosphatase	ELQLPGCEVLCPLYK		909.962	2	66.82	6e-07
	1	gi|301601654|	Acid phosphatase	ELQLPGCEVLCPLYK		909.962	2	89.41	3.5e-009
	1	gi|301601654|	Acid phosphatase	ELQLPGCEVLCPLYK		909.962	2	56.95	6.2e-006
	1	gi|301601654|	Acid phosphatase	ELQLPGCEVLCPLYK		909.963	2	61.95	1.9e-006
	1	gi|301601654|	Acid phosphatase	ELQLPGCEVLCPLYK		909.963	2	99.33	3.5e-010
	1	gi|301601654|	Acid phosphatase	ELQLPGCEVLCPLYK		909.963	2	39.89	0.00031
	1	gi|301601654|	Acid phosphatase	ELQLPGCEVLCPLYK		909.963	2	31.01	0.0024
	1	gi|301601654|	Acid phosphatase	ELQLPGCEVLCPLYK		909.963	2	64.56	1e-06
	1	gi|301601654|	Acid phosphatase	ELQLPGCEVLCPLYK		909.963	2	60.71	2.5e-006
	1	gi|301601654|	Acid phosphatase	ELQLPGCEVLCPLYK		909.963	2	58.65	4.1e-006
	1	gi|301601654|	Acid phosphatase	ELQLPGCEVLCPLYK		909.963	2	68.89	3.9e-007
	1	gi|301601654|	Acid phosphatase	ELQLPGCEVLCPLYK		606.978	3	38.05	0.00048
	1	gi|301601654|	Acid phosphatase	ELQLPGCEVLCPLYK		909.964	2	68.18	4.6e-007
	1	gi|301601654|	Acid phosphatase	ELQLPGCEVLCPLYK		909.964	2	37.39	0.00056
	1	gi|301601654|	Acid phosphatase	ELQLPGCEVLCPLYK		909.964	2	54.21	1.1e-005
	1	gi|301601654|	Acid phosphatase	ELQLPGCEVLCPLYK		606.978	3	38.35	0.00043
	1	gi|301601654|	Acid phosphatase	ELQLPGCEVLCPLYK		909.964	2	83.58	1.3e-008
	1	gi|301601654|	Acid phosphatase	ELQLPGCEVLCPLYK		909.964	2	63.81	1.2e-006
	1	gi|301601654|	Acid phosphatase	ELQLPGCEVLCPLYK		909.964	2	83.86	1.2e-008
	1	gi|301601654|	Acid phosphatase	ELQLPGCEVLCPLYK		606.979	3	31.68	0.002
	1	gi|301601654|	Acid phosphatase	ELQLPGCEVLCPLYK		909.965	2	58.81	3.9e-006
	1	gi|301601654|	Acid phosphatase	ELQLPGCEVLCPLYK		909.965	2	50.57	2.6e-005
	1	gi|301601654|	Acid phosphatase	ELQLPGCEVLCPLYK		909.965	2	45.79	7.9e-005
	1	gi|301601654|	Acid phosphatase	ELQLPGCEVLCPLYK		909.965	2	70.21	2.9e-007
	1	gi|301601654|	Acid phosphatase	ELQLPGCEVLCPLYK		909.965	2	49.66	3.2e-005
	1	gi|301601654|	Acid phosphatase	ELQLPGCEVLCPLYK		909.966	2	70.06	3.1e-007
	1	gi|301601654|	Acid phosphatase	ELQLPGCEVLCPLYK		909.966	2	68.51	4.4e-007
	1	gi|301601654|	Acid phosphatase	ELQLPGCEVLCPLYK		909.966	2	58.19	4.8e-006
	1	gi|301601654|	Acid phosphatase	ELQLPGCEVLCPLYK		909.966	2	57.32	5.9e-006
	1	gi|301601654|	Acid phosphatase	ELQLPGCEVLCPLYK		606.98	3	39.36	0.00037
	1	gi|301601654|	Acid phosphatase	ELQLPGCEVLCPLYK		909.966	2	49.01	4e-05
	1	gi|301601654|	Acid phosphatase	ELQLPGCEVLCPLYK		909.966	2	67.47	5.6e-007
	1	gi|301601654|	Acid phosphatase	ELQLPGCEVLCPLYK		909.967	2	67.44	5.7e-007
	1	gi|301601654|	Acid phosphatase	ELQLPGCEVLCPLYK		606.981	3	41.77	0.00022
	1	gi|301601654|	Acid phosphatase	ELQLPGCEVLCPLYK		909.968	2	60.39	3.1e-006
	1	gi|301601654|	Acid phosphatase	ELQLPGCEVLCPLYK		909.968	2	50.83	2.8e-005
	1	gi|301601654|	Acid phosphatase	ELQLPGCEVLCPLYK		909.968	2	34.66	0.0011
	1	gi|301601654|	Acid phosphatase	ELQLPGCEVLCPLYK		909.969	2	84.99	1.1e-008
	1	gi|301601654|	Acid phosphatase	LQQWNEDLNWQPIATK		661.996	3	56.06	9.8e-006
	1	gi|301601654|	Acid phosphatase	LQQWNEDLNWQPIATK		661.997	3	65.79	9.4e-007
	1	gi|301601654|	Acid phosphatase	LQQWNEDLNWQPIATK		661.998	3	51.13	2.4e-005
	1	gi|301601654|	Acid phosphatase	LQQWNEDLNWQPIATK		661.998	3	46.43	6.9e-005
	1	gi|301601654|	Acid phosphatase	LQQWNEDLNWQPIATK		992.497	2	38.78	0.0004
	1	gi|301601654|	Acid phosphatase	LQQWNEDLNWQPIATK		992.498	2	56.85	6.2e-006
	1	gi|301601654|	Acid phosphatase	LQQWNEDLNWQPIATK		992.498	2	57.14	5.8e-006
	1	gi|301601654|	Acid phosphatase	LQQWNEDLNWQPIATK		992.499	2	63.35	1.5e-006
	1	gi|301601654|	Acid phosphatase	LQQWNEDLNWQPIATK		992.499	2	54.67	1.1e-005
	1	gi|301601654|	Acid phosphatase	LQQWNEDLNWQPIATK		662.002	3	48.26	4.9e-005
	1	gi|301601654|	Acid phosphatase	LQQWNEDLNWQPIATK		992.499	2	40.53	0.00029
	1	gi|301601654|	Acid phosphatase	LQQWNEDLNWQPIATK		992.499	2	48.25	4.9e-005
	1	gi|301601654|	Acid phosphatase	LQQWNEDLNWQPIATK		992.499	2	67.32	6.1e-007
	1	gi|301601654|	Acid phosphatase	LQQWNEDLNWQPIATK		992.499	2	56.06	8.2e-006
	1	gi|301601654|	Acid phosphatase	LQQWNEDLNWQPIATK		992.499	2	39.18	0.00042
	1	gi|301601654|	Acid phosphatase	LQQWNEDLNWQPIATK		992.499	2	50.72	3e-05
	1	gi|301601654|	Acid phosphatase	LQQWNEDLNWQPIATK		992.499	2	44.03	0.00014
	1	gi|301601654|	Acid phosphatase	LQQWNEDLNWQPIATK		992.499	2	60.43	3.2e-006
	1	gi|301601654|	Acid phosphatase	LQQWNEDLNWQPIATK		992.499	2	66.78	7.3e-007
	1	gi|301601654|	Acid phosphatase	LQQWNEDLNWQPIATK		662.002	3	38.30	0.00052
	1	gi|301601654|	Acid phosphatase	LQQWNEDLNWQPIATK		662.002	3	46.92	7.1e-005
	1	gi|301601654|	Acid phosphatase	LQQWNEDLNWQPIATK		662.002	3	34.86	0.0011
	1	gi|301601654|	Acid phosphatase	LQQWNEDLNWQPIATK		992.499	2	65.71	9.4e-007
	1	gi|301601654|	Acid phosphatase	LQQWNEDLNWQPIATK		992.499	2	61.31	2.6e-006
	1	gi|301601654|	Acid phosphatase	LQQWNEDLNWQPIATK		992.5	2	47.96	5.6e-005
	1	gi|301601654|	Acid phosphatase	LQQWNEDLNWQPIATK		992.5	2	62.23	2.1e-006
	1	gi|301601654|	Acid phosphatase	LQQWNEDLNWQPIATK		662.002	3	36.50	0.00078
	1	gi|301601654|	Acid phosphatase	LQQWNEDLNWQPIATK		662.002	3	36.40	0.0008
	1	gi|301601654|	Acid phosphatase	LQQWNEDLNWQPIATK		992.5	2	40.60	0.0003
	1	gi|301601654|	Acid phosphatase	LQQWNEDLNWQPIATK		992.5	2	48.34	5.1e-005
	1	gi|301601654|	Acid phosphatase	LQQWNEDLNWQPIATK		992.5	2	43.06	0.00017
	1	gi|301601654|	Acid phosphatase	LQQWNEDLNWQPIATK		662.002	3	50.64	3e-05
	1	gi|301601654|	Acid phosphatase	LQQWNEDLNWQPIATK		992.5	2	60.36	3.2e-006
	1	gi|301601654|	Acid phosphatase	LQQWNEDLNWQPIATK		992.5	2	73.66	1.5e-007
	1	gi|301601654|	Acid phosphatase	LQQWNEDLNWQPIATK		992.5	2	53.71	1.4e-005
	1	gi|301601654|	Acid phosphatase	LQQWNEDLNWQPIATK		992.5	2	34.94	0.0011
	1	gi|301601654|	Acid phosphatase	LQQWNEDLNWQPIATK		992.5	2	33.94	0.0014
	1	gi|301601654|	Acid phosphatase	LQQWNEDLNWQPIATK		992.5	2	36.66	0.00073
	1	gi|301601654|	Acid phosphatase	LQQWNEDLNWQPIATK		992.5	2	38.02	0.00054
	1	gi|301601654|	Acid phosphatase	LQQWNEDLNWQPIATK		992.5	2	38.54	0.00048
	1	gi|301601654|	Acid phosphatase	LQQWNEDLNWQPIATK		992.5	2	46.70	7.3e-005
	1	gi|301601654|	Acid phosphatase	LQQWNEDLNWQPIATK		992.5	2	68.26	5.1e-007
	1	gi|301601654|	Acid phosphatase	LQQWNEDLNWQPIATK		992.5	2	34.02	0.0013
	1	gi|301601654|	Acid phosphatase	LQQWNEDLNWQPIATK		992.5	2	46.68	7.3e-005
	1	gi|301601654|	Acid phosphatase	LQQWNEDLNWQPIATK		992.5	2	36.39	0.00078
	1	gi|301601654|	Acid phosphatase	LQQWNEDLNWQPIATK		992.5	2	61.39	2.5e-006
	1	gi|301601654|	Acid phosphatase	LQQWNEDLNWQPIATK		992.5	2	58.80	4.5e-006
	1	gi|301601654|	Acid phosphatase	LQQWNEDLNWQPIATK		992.5	2	47.10	6.4e-005
	1	gi|301601654|	Acid phosphatase	LQQWNEDLNWQPIATK		992.5	2	47.54	5.8e-005
	1	gi|301601654|	Acid phosphatase	LQQWNEDLNWQPIATK		992.5	2	40.11	0.00032
	1	gi|301601654|	Acid phosphatase	LQQWNEDLNWQPIATK		992.5	2	48.25	4.9e-005
	1	gi|301601654|	Acid phosphatase	LQQWNEDLNWQPIATK		992.5	2	32.77	0.0017
	1	gi|301601654|	Acid phosphatase	LQQWNEDLNWQPIATK		992.5	2	45.17	0.0001
	1	gi|301601654|	Acid phosphatase	LQQWNEDLNWQPIATK		992.5	2	39.18	0.0004
	1	gi|301601654|	Acid phosphatase	LQQWNEDLNWQPIATK		992.5	2	50.88	2.7e-005
	1	gi|301601654|	Acid phosphatase	LQQWNEDLNWQPIATK		992.5	2	37.57	0.00058
	1	gi|301601654|	Acid phosphatase	LQQWNEDLNWQPIATK		992.5	2	64.64	1.1e-006
	1	gi|301601654|	Acid phosphatase	LQQWNEDLNWQPIATK		992.5	2	58.39	4.8e-006
	1	gi|301601654|	Acid phosphatase	LQQWNEDLNWQPIATK		992.5	2	43.55	0.00015
	1	gi|301601654|	Acid phosphatase	LQQWNEDLNWQPIATK		992.5	2	53.56	1.5e-005
	1	gi|301601654|	Acid phosphatase	LQQWNEDLNWQPIATK		992.5	2	67.70	5.6e-007
	1	gi|301601654|	Acid phosphatase	LQQWNEDLNWQPIATK		662.003	3	40.26	0.00032
	1	gi|301601654|	Acid phosphatase	LQQWNEDLNWQPIATK		662.003	3	51.38	2.4e-005
	1	gi|301601654|	Acid phosphatase	LQQWNEDLNWQPIATK		992.5	2	40.88	0.00027
	1	gi|301601654|	Acid phosphatase	LQQWNEDLNWQPIATK		992.5	2	51.31	2.5e-005
	1	gi|301601654|	Acid phosphatase	LQQWNEDLNWQPIATK		992.5	2	71.48	2.4e-007
	1	gi|301601654|	Acid phosphatase	LQQWNEDLNWQPIATK		992.501	2	51.30	2.5e-005
	1	gi|301601654|	Acid phosphatase	LQQWNEDLNWQPIATK		992.501	2	47.91	5.4e-005
	1	gi|301601654|	Acid phosphatase	LQQWNEDLNWQPIATK		992.501	2	64.16	1.3e-006
	1	gi|301601654|	Acid phosphatase	LQQWNEDLNWQPIATK		992.501	2	58.75	4.5e-006
	1	gi|301601654|	Acid phosphatase	LQQWNEDLNWQPIATK		992.501	2	67.36	6.2e-007
	1	gi|301601654|	Acid phosphatase	LQQWNEDLNWQPIATK		992.501	2	64.48	1.2e-006
	1	gi|301601654|	Acid phosphatase	LQQWNEDLNWQPIATK		662.003	3	58.23	5e-06
	1	gi|301601654|	Acid phosphatase	LQQWNEDLNWQPIATK		992.501	2	37.94	0.00054
	1	gi|301601654|	Acid phosphatase	LQQWNEDLNWQPIATK		992.501	2	36.97	0.00064
	1	gi|301601654|	Acid phosphatase	LQQWNEDLNWQPIATK		992.501	2	39.62	0.00035
	1	gi|301601654|	Acid phosphatase	LQQWNEDLNWQPIATK		992.501	2	45.32	9.4e-005
	1	gi|301601654|	Acid phosphatase	LQQWNEDLNWQPIATK		992.501	2	52.07	2e-05
	1	gi|301601654|	Acid phosphatase	LQQWNEDLNWQPIATK		992.501	2	64.88	1e-06
	1	gi|301601654|	Acid phosphatase	LQQWNEDLNWQPIATK		992.501	2	70.95	2.6e-007
	1	gi|301601654|	Acid phosphatase	LQQWNEDLNWQPIATK		992.501	2	53.62	1.4e-005
	1	gi|301601654|	Acid phosphatase	LQQWNEDLNWQPIATK		992.501	2	42.03	0.0002
	1	gi|301601654|	Acid phosphatase	LQQWNEDLNWQPIATK		662.003	3	42.64	0.00017
	1	gi|301601654|	Acid phosphatase	LQQWNEDLNWQPIATK		992.501	2	53.04	1.6e-005
	1	gi|301601654|	Acid phosphatase	LQQWNEDLNWQPIATK		992.501	2	54.54	1.1e-005
	1	gi|301601654|	Acid phosphatase	LQQWNEDLNWQPIATK		992.501	2	64.24	1.2e-006
	1	gi|301601654|	Acid phosphatase	LQQWNEDLNWQPIATK		992.501	2	51.76	2.1e-005
	1	gi|301601654|	Acid phosphatase	LQQWNEDLNWQPIATK		992.501	2	37.00	0.00064
	1	gi|301601654|	Acid phosphatase	LQQWNEDLNWQPIATK		992.501	2	36.17	0.00077
	1	gi|301601654|	Acid phosphatase	LQQWNEDLNWQPIATK		992.501	2	62.20	1.9e-006
	1	gi|301601654|	Acid phosphatase	LQQWNEDLNWQPIATK		992.501	2	58.53	4.5e-006
	1	gi|301601654|	Acid phosphatase	LQQWNEDLNWQPIATK		992.501	2	57.27	6e-06
	1	gi|301601654|	Acid phosphatase	LQQWNEDLNWQPIATK		992.502	2	36.19	0.00077
	1	gi|301601654|	Acid phosphatase	LQQWNEDLNWQPIATK		992.502	2	61.73	2.1e-006
	1	gi|301601654|	Acid phosphatase	LQQWNEDLNWQPIATK		992.502	2	76.00	8e-08
	1	gi|301601654|	Acid phosphatase	LQQWNEDLNWQPIATK		992.502	2	67.95	5.1e-007
	1	gi|301601654|	Acid phosphatase	LQQWNEDLNWQPIATK		992.502	2	48.07	5e-05
	1	gi|301601654|	Acid phosphatase	LQQWNEDLNWQPIATK		662.004	3	31.51	0.0023
	1	gi|301601654|	Acid phosphatase	LQQWNEDLNWQPIATK		992.502	2	60.82	2.6e-006
	1	gi|301601654|	Acid phosphatase	LQQWNEDLNWQPIATK		662.004	3	54.56	1.1e-005
	1	gi|301601654|	Acid phosphatase	LQQWNEDLNWQPIATK		992.502	2	46.38	7.4e-005
	1	gi|301601654|	Acid phosphatase	LQQWNEDLNWQPIATK		992.502	2	48.87	4.2e-005
	1	gi|301601654|	Acid phosphatase	LQQWNEDLNWQPIATK		992.502	2	58.97	4.1e-006
	1	gi|301601654|	Acid phosphatase	LQQWNEDLNWQPIATK		992.502	2	51.48	2.3e-005
	1	gi|301601654|	Acid phosphatase	LQQWNEDLNWQPIATK		992.502	2	48.09	4.8e-005
	1	gi|301601654|	Acid phosphatase	LQQWNEDLNWQPIATK		992.502	2	67.01	6.2e-007
	1	gi|301601654|	Acid phosphatase	LQQWNEDLNWQPIATK		992.502	2	40.42	0.00029
	1	gi|301601654|	Acid phosphatase	LQQWNEDLNWQPIATK		992.502	2	54.56	1.1e-005
	1	gi|301601654|	Acid phosphatase	LQQWNEDLNWQPIATK		992.502	2	52.19	1.9e-005
	1	gi|301601654|	Acid phosphatase	LQQWNEDLNWQPIATK		992.502	2	53.23	1.5e-005
	1	gi|301601654|	Acid phosphatase	LQQWNEDLNWQPIATK		992.502	2	56.42	7.2e-006
	1	gi|301601654|	Acid phosphatase	LQQWNEDLNWQPIATK		992.503	2	50.66	2.7e-005
	1	gi|301601654|	Acid phosphatase	LQQWNEDLNWQPIATK		992.503	2	49.44	3.6e-005
	1	gi|301601654|	Acid phosphatase	LQQWNEDLNWQPIATK		992.503	2	41.98	0.0002
	1	gi|301601654|	Acid phosphatase	LQQWNEDLNWQPIATK		662.004	3	42.39	0.00018
	1	gi|301601654|	Acid phosphatase	LQQWNEDLNWQPIATK		992.503	2	47.11	6.3e-005
	1	gi|301601654|	Acid phosphatase	LQQWNEDLNWQPIATK		992.503	2	60.12	3.2e-006
	1	gi|301601654|	Acid phosphatase	LQQWNEDLNWQPIATK		992.503	2	64.56	1.1e-006
	1	gi|301601654|	Acid phosphatase	LQQWNEDLNWQPIATK		992.503	2	49.10	4e-05
	1	gi|301601654|	Acid phosphatase	LQQWNEDLNWQPIATK		992.503	2	72.16	2e-07
	1	gi|301601654|	Acid phosphatase	LQQWNEDLNWQPIATK		992.503	2	61.76	2.2e-006
	1	gi|301601654|	Acid phosphatase	LQQWNEDLNWQPIATK		992.503	2	52.72	1.7e-005
	1	gi|301601654|	Acid phosphatase	LQQWNEDLNWQPIATK		992.503	2	44.41	0.00012
	1	gi|301601654|	Acid phosphatase	LQQWNEDLNWQPIATK		992.504	2	54.53	1.1e-005
	1	gi|301601654|	Acid phosphatase	LQQWNEDLNWQPIATK		992.504	2	83.58	1.4e-008
	1	gi|301601654|	Acid phosphatase	LQQWNEDLNWQPIATK		992.505	2	59.79	3.5e-006
	1	gi|301601654|	Acid phosphatase	LQQWNEDLNWQPIATK		992.505	2	46.60	7.4e-005
	1	gi|301601654|	Acid phosphatase	LQQWNEDLNWQPIATK		992.506	2	56.44	7.7e-006
	1	gi|301601654|	Acid phosphatase	LQQWNEDLNWQPIATK		992.506	2	63.02	1.7e-006
	1	gi|301601654|	Acid phosphatase	LQQWNEDLNWQPIATK		992.507	2	60.23	3.1e-006
	1	gi|301601654|	Acid phosphatase	LQQWNEDLNWQPIATK		992.507	2	68.22	5e-07
	1	gi|301601654|	Acid phosphatase	LQQWNEDLNWQPIATK		992.508	2	58.94	4.1e-006
	1	gi|301601654|	Acid phosphatase	LQQWNEDLNWQPIATK		992.508	2	76.64	6.9e-008
	1	gi|301601654|	Acid phosphatase	LQQWNEDLNWQPIATK		992.509	2	47.37	5.9e-005
	1	gi|301601654|	Acid phosphatase	FVDESANNLSIEELDFVK		690.335	3	75.66	9.1e-008
	1	gi|301601654|	Acid phosphatase	FVDESANNLSIEELDFVK		1035	2	81.00	2.9e-008
	1	gi|301601654|	Acid phosphatase	FVDESANNLSIEELDFVK		690.339	3	71.23	2.8e-007
	1	gi|301601654|	Acid phosphatase	FVDESANNLSIEELDFVK		1035.01	2	72.80	2e-07
	1	gi|301601654|	Acid phosphatase	FVDESANNLSIEELDFVK		1035.01	2	80.61	3.3e-008
	1	gi|301601654|	Acid phosphatase	FVDESANNLSIEELDFVK		1035.01	2	67.42	6.5e-007
	1	gi|301601654|	Acid phosphatase	FVDESANNLSIEELDFVK		1035.01	2	55.32	1.1e-005
	1	gi|301601654|	Acid phosphatase	FVDESANNLSIEELDFVK		1035.01	2	64.08	1.4e-006
	1	gi|301601654|	Acid phosphatase	FVDESANNLSIEELDFVK		1035.01	2	73.38	1.7e-007
	1	gi|301601654|	Acid phosphatase	FVDESANNLSIEELDFVK		1035.01	2	65.80	9.5e-007
	1	gi|301601654|	Acid phosphatase	FVDESANNLSIEELDFVK		1035.01	2	80.76	3e-08
	1	gi|301601654|	Acid phosphatase	FVDESANNLSIEELDFVK		1035.01	2	80.10	3.5e-008
	1	gi|301601654|	Acid phosphatase	FVDESANNLSIEELDFVK		1035.01	2	89.43	4.1e-009
	1	gi|301601654|	Acid phosphatase	FVDESANNLSIEELDFVK		1035.01	2	97.04	7.1e-010
	1	gi|301601654|	Acid phosphatase	FVDESANNLSIEELDFVK		1035.01	2	76.20	8.6e-008
	1	gi|301601654|	Acid phosphatase	FVDESANNLSIEELDFVK		1035.01	2	91.66	2.5e-009
	1	gi|301601654|	Acid phosphatase	FVDESANNLSIEELDFVK		1035.01	2	67.51	6.4e-007
	1	gi|301601654|	Acid phosphatase	FVDESANNLSIEELDFVK		1035.01	2	75.16	1.1e-007
	1	gi|301601654|	Acid phosphatase	FVDESANNLSIEELDFVK		1035.01	2	73.64	1.6e-007
	1	gi|301601654|	Acid phosphatase	FVDESANNLSIEELDFVK		1035.01	2	72.52	2e-07
	1	gi|301601654|	Acid phosphatase	FVDESANNLSIEELDFVK		1035.01	2	88.81	4.7e-009
	1	gi|301601654|	Acid phosphatase	FVDESANNLSIEELDFVK		1035.01	2	114.85	1.2e-011
	1	gi|301601654|	Acid phosphatase	FVDESANNLSIEELDFVK		1035.01	2	94.98	1.1e-009
	1	gi|301601654|	Acid phosphatase	FVDESANNLSIEELDFVK		690.34	3	71.62	2.8e-007
	1	gi|301601654|	Acid phosphatase	FVDESANNLSIEELDFVK		1035.01	2	57.22	7.7e-006
	1	gi|301601654|	Acid phosphatase	FVDESANNLSIEELDFVK		1035.01	2	32.95	0.0021
	1	gi|301601654|	Acid phosphatase	FVDESANNLSIEELDFVK		1035.01	2	46.45	9.2e-005
	1	gi|301601654|	Acid phosphatase	FVDESANNLSIEELDFVK		1035.01	2	108.06	6.3e-011
	1	gi|301601654|	Acid phosphatase	FVDESANNLSIEELDFVK		1035.01	2	58.31	6e-06
	1	gi|301601654|	Acid phosphatase	FVDESANNLSIEELDFVK		1035.01	2	49.54	4.5e-005
	1	gi|301601654|	Acid phosphatase	FVDESANNLSIEELDFVK		1035.01	2	70.02	4e-07
	1	gi|301601654|	Acid phosphatase	FVDESANNLSIEELDFVK		1035.01	2	79.40	4.7e-008
	1	gi|301601654|	Acid phosphatase	FVDESANNLSIEELDFVK		1035.01	2	49.45	4.6e-005
	1	gi|301601654|	Acid phosphatase	FVDESANNLSIEELDFVK		1035.01	2	68.37	5.9e-007
	1	gi|301601654|	Acid phosphatase	FVDESANNLSIEELDFVK		1035.01	2	83.23	1.9e-008
	1	gi|301601654|	Acid phosphatase	FVDESANNLSIEELDFVK		1035.01	2	42.92	0.00021
	1	gi|301601654|	Acid phosphatase	FVDESANNLSIEELDFVK		1035.01	2	87.82	6.7e-009
	1	gi|301601654|	Acid phosphatase	FVDESANNLSIEELDFVK		1035.01	2	94.98	1.3e-009
	1	gi|301601654|	Acid phosphatase	FVDESANNLSIEELDFVK		1035.01	2	105.24	1.2e-010
	1	gi|301601654|	Acid phosphatase	FVDESANNLSIEELDFVK		1035.01	2	59.99	4.1e-006
	1	gi|301601654|	Acid phosphatase	FVDESANNLSIEELDFVK		1035.01	2	82.07	2.5e-008
	1	gi|301601654|	Acid phosphatase	FVDESANNLSIEELDFVK		1035.01	2	98.88	5.2e-010
	1	gi|301601654|	Acid phosphatase	FVDESANNLSIEELDFVK		1035.01	2	110.08	4e-11
	1	gi|301601654|	Acid phosphatase	FVDESANNLSIEELDFVK		1035.01	2	84.97	1.3e-008
	1	gi|301601654|	Acid phosphatase	FVDESANNLSIEELDFVK		1035.01	2	94.48	1.4e-009
	1	gi|301601654|	Acid phosphatase	FVDESANNLSIEELDFVK		1035.01	2	35.67	0.0011
	1	gi|301601654|	Acid phosphatase	FVDESANNLSIEELDFVK		1035.01	2	76.79	8.5e-008
	1	gi|301601654|	Acid phosphatase	FVDESANNLSIEELDFVK		1035.01	2	72.52	2.3e-007
	1	gi|301601654|	Acid phosphatase	FVDESANNLSIEELDFVK		1035.01	2	83.18	1.9e-008
	1	gi|301601654|	Acid phosphatase	FVDESANNLSIEELDFVK		1035.01	2	79.54	4.5e-008
	1	gi|301601654|	Acid phosphatase	FVDESANNLSIEELDFVK		1035.01	2	94.73	1.4e-009
	1	gi|301601654|	Acid phosphatase	FVDESANNLSIEELDFVK		1035.01	2	110.91	3.3e-011
	1	gi|301601654|	Acid phosphatase	FVDESANNLSIEELDFVK		1035.01	2	89.98	4.1e-009
	1	gi|301601654|	Acid phosphatase	FVDESANNLSIEELDFVK		1035.01	2	89.84	4.2e-009
	1	gi|301601654|	Acid phosphatase	FVDESANNLSIEELDFVK		1035.01	2	94.90	1.3e-009
	1	gi|301601654|	Acid phosphatase	FVDESANNLSIEELDFVK		1035.01	2	107.11	7.9e-011
	1	gi|301601654|	Acid phosphatase	FVDESANNLSIEELDFVK		1035.01	2	102.45	2.3e-010
	1	gi|301601654|	Acid phosphatase	FVDESANNLSIEELDFVK		1035.01	2	80.13	3.9e-008
	1	gi|301601654|	Acid phosphatase	FVDESANNLSIEELDFVK		1035.01	2	88.23	6.1e-009
	1	gi|301601654|	Acid phosphatase	FVDESANNLSIEELDFVK		1035.01	2	90.05	4e-09
	1	gi|301601654|	Acid phosphatase	FVDESANNLSIEELDFVK		1035.01	2	87.15	7.8e-009
	1	gi|301601654|	Acid phosphatase	FVDESANNLSIEELDFVK		1035.01	2	101.02	3.2e-010
	1	gi|301601654|	Acid phosphatase	FVDESANNLSIEELDFVK		1035.01	2	89.49	4.6e-009
	1	gi|301601654|	Acid phosphatase	FVDESANNLSIEELDFVK		1035.01	2	97.35	7.5e-010
	1	gi|301601654|	Acid phosphatase	FVDESANNLSIEELDFVK		1035.01	2	104.59	1.4e-010
	1	gi|301601654|	Acid phosphatase	FVDESANNLSIEELDFVK		1035.01	2	95.09	1.3e-009
	1	gi|301601654|	Acid phosphatase	FVDESANNLSIEELDFVK		1035.01	2	90.12	3.9e-009
	1	gi|301601654|	Acid phosphatase	FVDESANNLSIEELDFVK		1035.01	2	121.05	3.2e-012
	1	gi|301601654|	Acid phosphatase	FVDESANNLSIEELDFVK		1035.01	2	102.27	2.4e-010
	1	gi|301601654|	Acid phosphatase	FVDESANNLSIEELDFVK		1035.01	2	85.34	1.2e-008
	1	gi|301601654|	Acid phosphatase	FVDESANNLSIEELDFVK		1035.01	2	107.99	6.4e-011
	1	gi|301601654|	Acid phosphatase	FVDESANNLSIEELDFVK		1035.01	2	96.70	8.7e-010
	1	gi|301601654|	Acid phosphatase	FVDESANNLSIEELDFVK		690.341	3	52.57	2.2e-005
	1	gi|301601654|	Acid phosphatase	FVDESANNLSIEELDFVK		690.341	3	44.60	0.00014
	1	gi|301601654|	Acid phosphatase	FVDESANNLSIEELDFVK		690.341	3	62.75	2.2e-006
	1	gi|301601654|	Acid phosphatase	FVDESANNLSIEELDFVK		690.341	3	47.82	6.5e-005
	1	gi|301601654|	Acid phosphatase	FVDESANNLSIEELDFVK		690.341	3	56.75	8.3e-006
	1	gi|301601654|	Acid phosphatase	FVDESANNLSIEELDFVK		690.341	3	55.75	1.1e-005
	1	gi|301601654|	Acid phosphatase	FVDESANNLSIEELDFVK		690.341	3	56.15	9.6e-006
	1	gi|301601654|	Acid phosphatase	FVDESANNLSIEELDFVK		690.341	3	60.02	3.9e-006
	1	gi|301601654|	Acid phosphatase	FVDESANNLSIEELDFVK		690.341	3	56.32	9.2e-006
	1	gi|301601654|	Acid phosphatase	FVDESANNLSIEELDFVK		690.341	3	59.48	4.5e-006
	1	gi|301601654|	Acid phosphatase	FVDESANNLSIEELDFVK		690.341	3	50.50	3.5e-005
	1	gi|301601654|	Acid phosphatase	FVDESANNLSIEELDFVK		1035.01	2	34.02	0.0016
	1	gi|301601654|	Acid phosphatase	FVDESANNLSIEELDFVK		1035.01	2	45.97	0.0001
	1	gi|301601654|	Acid phosphatase	FVDESANNLSIEELDFVK		1035.01	2	84.59	1.4e-008
	1	gi|301601654|	Acid phosphatase	FVDESANNLSIEELDFVK		1035.01	2	50.19	3.8e-005
	1	gi|301601654|	Acid phosphatase	FVDESANNLSIEELDFVK		1035.01	2	73.07	1.9e-007
	1	gi|301601654|	Acid phosphatase	FVDESANNLSIEELDFVK		1035.01	2	43.72	0.00017
	1	gi|301601654|	Acid phosphatase	FVDESANNLSIEELDFVK		1035.01	2	81.93	2.5e-008
	1	gi|301601654|	Acid phosphatase	FVDESANNLSIEELDFVK		1035.01	2	73.24	1.9e-007
	1	gi|301601654|	Acid phosphatase	FVDESANNLSIEELDFVK		1035.01	2	69.29	4.7e-007
	1	gi|301601654|	Acid phosphatase	FVDESANNLSIEELDFVK		1035.01	2	72.06	2.5e-007
	1	gi|301601654|	Acid phosphatase	FVDESANNLSIEELDFVK		1035.01	2	76.59	8.7e-008
	1	gi|301601654|	Acid phosphatase	FVDESANNLSIEELDFVK		1035.01	2	53.34	1.8e-005
	1	gi|301601654|	Acid phosphatase	FVDESANNLSIEELDFVK		1035.01	2	104.07	1.5e-010
	1	gi|301601654|	Acid phosphatase	FVDESANNLSIEELDFVK		1035.01	2	48.45	5.6e-005
	1	gi|301601654|	Acid phosphatase	FVDESANNLSIEELDFVK		1035.01	2	49.08	4.9e-005
	1	gi|301601654|	Acid phosphatase	FVDESANNLSIEELDFVK		1035.01	2	74.20	1.5e-007
	1	gi|301601654|	Acid phosphatase	FVDESANNLSIEELDFVK		1035.01	2	102.08	2.4e-010
	1	gi|301601654|	Acid phosphatase	FVDESANNLSIEELDFVK		1035.01	2	83.40	1.8e-008
	1	gi|301601654|	Acid phosphatase	FVDESANNLSIEELDFVK		1035.01	2	101.69	2.7e-010
	1	gi|301601654|	Acid phosphatase	FVDESANNLSIEELDFVK		1035.01	2	79.99	4e-08
	1	gi|301601654|	Acid phosphatase	FVDESANNLSIEELDFVK		1035.01	2	72.55	2.2e-007
	1	gi|301601654|	Acid phosphatase	FVDESANNLSIEELDFVK		1035.01	2	108.07	6.2e-011
	1	gi|301601654|	Acid phosphatase	FVDESANNLSIEELDFVK		1035.01	2	93.18	1.9e-009
	1	gi|301601654|	Acid phosphatase	FVDESANNLSIEELDFVK		1035.01	2	96.28	9.3e-010
	1	gi|301601654|	Acid phosphatase	FVDESANNLSIEELDFVK		1035.01	2	94.69	1.3e-009
	1	gi|301601654|	Acid phosphatase	FVDESANNLSIEELDFVK		1035.01	2	102.41	2.3e-010
	1	gi|301601654|	Acid phosphatase	FVDESANNLSIEELDFVK		1035.01	2	87.01	7.9e-009
	1	gi|301601654|	Acid phosphatase	FVDESANNLSIEELDFVK		1035.01	2	108.00	6.3e-011
	1	gi|301601654|	Acid phosphatase	FVDESANNLSIEELDFVK		1035.01	2	98.00	6.3e-010
	1	gi|301601654|	Acid phosphatase	FVDESANNLSIEELDFVK		1035.01	2	114.75	1.3e-011
	1	gi|301601654|	Acid phosphatase	FVDESANNLSIEELDFVK		1035.01	2	108.11	6.1e-011
	1	gi|301601654|	Acid phosphatase	FVDESANNLSIEELDFVK		1035.01	2	82.37	2.3e-008
	1	gi|301601654|	Acid phosphatase	FVDESANNLSIEELDFVK		1035.01	2	97.63	6.8e-010
	1	gi|301601654|	Acid phosphatase	FVDESANNLSIEELDFVK		1035.01	2	112.31	2.3e-011
	1	gi|301601654|	Acid phosphatase	FVDESANNLSIEELDFVK		1035.01	2	93.36	1.8e-009
	1	gi|301601654|	Acid phosphatase	FVDESANNLSIEELDFVK		1035.01	2	84.65	1.4e-008
	1	gi|301601654|	Acid phosphatase	FVDESANNLSIEELDFVK		1035.01	2	103.43	1.8e-010
	1	gi|301601654|	Acid phosphatase	FVDESANNLSIEELDFVK		1035.01	2	102.35	2.3e-010
	1	gi|301601654|	Acid phosphatase	FVDESANNLSIEELDFVK		1035.01	2	82.32	2.3e-008
	1	gi|301601654|	Acid phosphatase	FVDESANNLSIEELDFVK		1035.01	2	90.07	3.9e-009
	1	gi|301601654|	Acid phosphatase	FVDESANNLSIEELDFVK		1035.01	2	102.75	2.1e-010
	1	gi|301601654|	Acid phosphatase	FVDESANNLSIEELDFVK		690.341	3	32.07	0.0025
	1	gi|301601654|	Acid phosphatase	FVDESANNLSIEELDFVK		690.341	3	53.24	1.9e-005
	1	gi|301601654|	Acid phosphatase	FVDESANNLSIEELDFVK		690.341	3	42.14	0.00024
	1	gi|301601654|	Acid phosphatase	FVDESANNLSIEELDFVK		690.341	3	35.09	0.0012
	1	gi|301601654|	Acid phosphatase	FVDESANNLSIEELDFVK		690.341	3	41.86	0.00027
	1	gi|301601654|	Acid phosphatase	FVDESANNLSIEELDFVK		690.341	3	40.63	0.00035
	1	gi|301601654|	Acid phosphatase	FVDESANNLSIEELDFVK		690.341	3	35.21	0.0012
	1	gi|301601654|	Acid phosphatase	FVDESANNLSIEELDFVK		690.342	3	46.63	8.9e-005
	1	gi|301601654|	Acid phosphatase	FVDESANNLSIEELDFVK		690.342	3	41.70	0.00027
	1	gi|301601654|	Acid phosphatase	FVDESANNLSIEELDFVK		690.342	3	53.34	1.8e-005
	1	gi|301601654|	Acid phosphatase	FVDESANNLSIEELDFVK		690.342	3	62.14	2.4e-006
	1	gi|301601654|	Acid phosphatase	FVDESANNLSIEELDFVK		1035.01	2	35.38	0.0011
	1	gi|301601654|	Acid phosphatase	FVDESANNLSIEELDFVK		1035.01	2	75.05	1.2e-007
	1	gi|301601654|	Acid phosphatase	FVDESANNLSIEELDFVK		1035.01	2	44.88	0.00013
	1	gi|301601654|	Acid phosphatase	FVDESANNLSIEELDFVK		1035.01	2	68.06	6.2e-007
	1	gi|301601654|	Acid phosphatase	FVDESANNLSIEELDFVK		1035.01	2	59.91	4e-06
	1	gi|301601654|	Acid phosphatase	FVDESANNLSIEELDFVK		1035.01	2	42.53	0.00022
	1	gi|301601654|	Acid phosphatase	FVDESANNLSIEELDFVK		1035.01	2	69.61	4.3e-007
	1	gi|301601654|	Acid phosphatase	FVDESANNLSIEELDFVK		1035.01	2	57.30	7.4e-006
	1	gi|301601654|	Acid phosphatase	FVDESANNLSIEELDFVK		1035.01	2	62.87	2e-06
	1	gi|301601654|	Acid phosphatase	FVDESANNLSIEELDFVK		1035.01	2	72.59	2.2e-007
	1	gi|301601654|	Acid phosphatase	FVDESANNLSIEELDFVK		1035.01	2	61.66	2.7e-006
	1	gi|301601654|	Acid phosphatase	FVDESANNLSIEELDFVK		1035.01	2	92.63	2.2e-009
	1	gi|301601654|	Acid phosphatase	FVDESANNLSIEELDFVK		1035.01	2	76.93	8e-08
	1	gi|301601654|	Acid phosphatase	FVDESANNLSIEELDFVK		1035.01	2	94.91	1.3e-009
	1	gi|301601654|	Acid phosphatase	FVDESANNLSIEELDFVK		1035.01	2	97.40	7.2e-010
	1	gi|301601654|	Acid phosphatase	FVDESANNLSIEELDFVK		1035.01	2	91.70	2.7e-009
	1	gi|301601654|	Acid phosphatase	FVDESANNLSIEELDFVK		1035.01	2	47.48	7.1e-005
	1	gi|301601654|	Acid phosphatase	FVDESANNLSIEELDFVK		1035.01	2	70.08	3.9e-007
	1	gi|301601654|	Acid phosphatase	FVDESANNLSIEELDFVK		1035.01	2	83.41	1.8e-008
	1	gi|301601654|	Acid phosphatase	FVDESANNLSIEELDFVK		1035.01	2	83.93	1.6e-008
	1	gi|301601654|	Acid phosphatase	FVDESANNLSIEELDFVK		1035.01	2	100.30	3.7e-010
	1	gi|301601654|	Acid phosphatase	FVDESANNLSIEELDFVK		1035.01	2	94.96	1.3e-009
	1	gi|301601654|	Acid phosphatase	FVDESANNLSIEELDFVK		1035.01	2	107.99	6.3e-011
	1	gi|301601654|	Acid phosphatase	FVDESANNLSIEELDFVK		1035.01	2	107.97	6.3e-011
	1	gi|301601654|	Acid phosphatase	FVDESANNLSIEELDFVK		1035.01	2	101.46	2.8e-010
	1	gi|301601654|	Acid phosphatase	FVDESANNLSIEELDFVK		1035.01	2	104.32	1.5e-010
	1	gi|301601654|	Acid phosphatase	FVDESANNLSIEELDFVK		690.342	3	44.35	0.00014
	1	gi|301601654|	Acid phosphatase	FVDESANNLSIEELDFVK		690.342	3	34.08	0.0015
	1	gi|301601654|	Acid phosphatase	FVDESANNLSIEELDFVK		690.342	3	62.27	2.3e-006
	1	gi|301601654|	Acid phosphatase	FVDESANNLSIEELDFVK		690.342	3	54.88	1.3e-005
	1	gi|301601654|	Acid phosphatase	FVDESANNLSIEELDFVK		690.342	3	46.60	8.6e-005
	1	gi|301601654|	Acid phosphatase	FVDESANNLSIEELDFVK		690.342	3	60.28	3.8e-006
	1	gi|301601654|	Acid phosphatase	FVDESANNLSIEELDFVK		1035.01	2	49.51	4.5e-005
	1	gi|301601654|	Acid phosphatase	FVDESANNLSIEELDFVK		1035.01	2	46.80	8.5e-005
	1	gi|301601654|	Acid phosphatase	FVDESANNLSIEELDFVK		1035.01	2	75.89	1e-07
	1	gi|301601654|	Acid phosphatase	FVDESANNLSIEELDFVK		1035.01	2	61.07	3.2e-006
	1	gi|301601654|	Acid phosphatase	FVDESANNLSIEELDFVK		1035.01	2	70.32	3.8e-007
	1	gi|301601654|	Acid phosphatase	FVDESANNLSIEELDFVK		1035.01	2	63.43	1.8e-006
	1	gi|301601654|	Acid phosphatase	FVDESANNLSIEELDFVK		1035.01	2	69.08	5e-07
	1	gi|301601654|	Acid phosphatase	FVDESANNLSIEELDFVK		1035.01	2	62.10	2.5e-006
	1	gi|301601654|	Acid phosphatase	FVDESANNLSIEELDFVK		1035.01	2	49.18	4.9e-005
	1	gi|301601654|	Acid phosphatase	FVDESANNLSIEELDFVK		1035.01	2	61.88	2.6e-006
	1	gi|301601654|	Acid phosphatase	FVDESANNLSIEELDFVK		1035.01	2	87.03	8e-09
	1	gi|301601654|	Acid phosphatase	FVDESANNLSIEELDFVK		1035.01	2	92.32	2.4e-009
	1	gi|301601654|	Acid phosphatase	FVDESANNLSIEELDFVK		1035.01	2	84.68	1.4e-008
	1	gi|301601654|	Acid phosphatase	FVDESANNLSIEELDFVK		1035.01	2	45.33	0.00012
	1	gi|301601654|	Acid phosphatase	FVDESANNLSIEELDFVK		1035.01	2	104.58	1.4e-010
	1	gi|301601654|	Acid phosphatase	FVDESANNLSIEELDFVK		1035.01	2	69.94	4.1e-007
	1	gi|301601654|	Acid phosphatase	FVDESANNLSIEELDFVK		1035.01	2	106.64	8.8e-011
	1	gi|301601654|	Acid phosphatase	FVDESANNLSIEELDFVK		1035.01	2	95.33	1.2e-009
	1	gi|301601654|	Acid phosphatase	FVDESANNLSIEELDFVK		690.343	3	48.15	6.2e-005
	1	gi|301601654|	Acid phosphatase	FVDESANNLSIEELDFVK		690.343	3	30.93	0.0033
	1	gi|301601654|	Acid phosphatase	FVDESANNLSIEELDFVK		690.343	3	54.07	1.6e-005
	1	gi|301601654|	Acid phosphatase	FVDESANNLSIEELDFVK		690.343	3	40.24	0.00037
	1	gi|301601654|	Acid phosphatase	FVDESANNLSIEELDFVK		690.343	3	39.43	0.00044
	1	gi|301601654|	Acid phosphatase	FVDESANNLSIEELDFVK		690.343	3	43.93	0.00015
	1	gi|301601654|	Acid phosphatase	FVDESANNLSIEELDFVK		1035.01	2	52.66	2.1e-005
	1	gi|301601654|	Acid phosphatase	FVDESANNLSIEELDFVK		1035.01	2	43.91	0.00015
	1	gi|301601654|	Acid phosphatase	FVDESANNLSIEELDFVK		1035.01	2	93.85	1.6e-009
	1	gi|301601654|	Acid phosphatase	FVDESANNLSIEELDFVK		1035.01	2	68.31	5.6e-007
	1	gi|301601654|	Acid phosphatase	FVDESANNLSIEELDFVK		1035.01	2	66.96	7.7e-007
	1	gi|301601654|	Acid phosphatase	FVDESANNLSIEELDFVK		1035.01	2	59.07	4.7e-006
	1	gi|301601654|	Acid phosphatase	FVDESANNLSIEELDFVK		1035.01	2	93.99	1.5e-009
	1	gi|301601654|	Acid phosphatase	FVDESANNLSIEELDFVK		1035.01	2	69.46	4.3e-007
	1	gi|301601654|	Acid phosphatase	FVDESANNLSIEELDFVK		1035.01	2	66.12	9.3e-007
	1	gi|301601654|	Acid phosphatase	FVDESANNLSIEELDFVK		1035.01	2	82.27	2.3e-008
	1	gi|301601654|	Acid phosphatase	FVDESANNLSIEELDFVK		1035.01	2	84.83	1.2e-008
	1	gi|301601654|	Acid phosphatase	FVDESANNLSIEELDFVK		1035.01	2	89.86	3.9e-009
	1	gi|301601654|	Acid phosphatase	FVDESANNLSIEELDFVK		1035.01	2	107.99	6e-11
	1	gi|301601654|	Acid phosphatase	FVDESANNLSIEELDFVK		1035.01	2	71.96	2.4e-007
	1	gi|301601654|	Acid phosphatase	FVDESANNLSIEELDFVK		1035.01	2	82.30	2.2e-008
	1	gi|301601654|	Acid phosphatase	FVDESANNLSIEELDFVK		1035.01	2	83.13	1.8e-008
	1	gi|301601654|	Acid phosphatase	FVDESANNLSIEELDFVK		1035.01	2	92.75	2e-09
	1	gi|301601654|	Acid phosphatase	FVDESANNLSIEELDFVK		1035.01	2	97.78	6.3e-010
	1	gi|301601654|	Acid phosphatase	FVDESANNLSIEELDFVK		1035.01	2	73.85	1.6e-007
	1	gi|301601654|	Acid phosphatase	FVDESANNLSIEELDFVK		1035.01	2	87.29	7.1e-009
	1	gi|301601654|	Acid phosphatase	FVDESANNLSIEELDFVK		1035.01	2	114.72	1.3e-011
	1	gi|301601654|	Acid phosphatase	FVDESANNLSIEELDFVK		1035.01	2	114.66	1.3e-011
	1	gi|301601654|	Acid phosphatase	FVDESANNLSIEELDFVK		690.343	3	56.88	7.8e-006
	1	gi|301601654|	Acid phosphatase	FVDESANNLSIEELDFVK		690.343	3	39.19	0.00045
	1	gi|301601654|	Acid phosphatase	FVDESANNLSIEELDFVK		690.343	3	46.30	8.7e-005
	1	gi|301601654|	Acid phosphatase	FVDESANNLSIEELDFVK		690.343	3	42.86	0.00019
	1	gi|301601654|	Acid phosphatase	FVDESANNLSIEELDFVK		690.343	3	67.20	7.1e-007
	1	gi|301601654|	Acid phosphatase	FVDESANNLSIEELDFVK		690.343	3	65.46	1.1e-006
	1	gi|301601654|	Acid phosphatase	FVDESANNLSIEELDFVK		690.344	3	64.59	1.3e-006
	1	gi|301601654|	Acid phosphatase	FVDESANNLSIEELDFVK		1035.01	2	98.08	6.1e-010
	1	gi|301601654|	Acid phosphatase	FVDESANNLSIEELDFVK		1035.01	2	81.09	3e-08
	1	gi|301601654|	Acid phosphatase	FVDESANNLSIEELDFVK		1035.01	2	37.02	0.00077
	1	gi|301601654|	Acid phosphatase	FVDESANNLSIEELDFVK		1035.01	2	85.64	1.1e-008
	1	gi|301601654|	Acid phosphatase	FVDESANNLSIEELDFVK		1035.01	2	75.10	1.2e-007
	1	gi|301601654|	Acid phosphatase	FVDESANNLSIEELDFVK		1035.01	2	101.57	2.7e-010
	1	gi|301601654|	Acid phosphatase	FVDESANNLSIEELDFVK		1035.01	2	86.79	8.2e-009
	1	gi|301601654|	Acid phosphatase	FVDESANNLSIEELDFVK		690.344	3	34.67	0.0013
	1	gi|301601654|	Acid phosphatase	FVDESANNLSIEELDFVK		1035.01	2	79.32	4.5e-008
	1	gi|301601654|	Acid phosphatase	FVDESANNLSIEELDFVK		1035.01	2	81.30	2.9e-008
	1	gi|301601654|	Acid phosphatase	FVDESANNLSIEELDFVK		1035.01	2	75.57	1.1e-007
	1	gi|301601654|	Acid phosphatase	FVDESANNLSIEELDFVK		1035.01	2	101.48	2.7e-010
	1	gi|301601654|	Acid phosphatase	FVDESANNLSIEELDFVK		1035.01	2	102.47	2.2e-010
	1	gi|301601654|	Acid phosphatase	FVDESANNLSIEELDFVK		690.345	3	75.29	1.1e-007
	1	gi|301601654|	Acid phosphatase	FVDESANNLSIEELDFVK		1035.01	2	50.00	3.9e-005
	1	gi|301601654|	Acid phosphatase	FVDESANNLSIEELDFVK		1035.01	2	106.27	9.2e-011
	1	gi|301601654|	Acid phosphatase	FVDESANNLSIEELDFVK		1035.02	2	94.46	1.3e-009
	1	gi|301601654|	Acid phosphatase	FVDESANNLSIEELDFVK		1035.02	2	94.89	1.2e-009
	1	gi|301601654|	Acid phosphatase	FVDESANNLSIEELDFVK		1035.02	2	90.67	3.1e-009
	1	gi|301601654|	Acid phosphatase	FVDESANNLSIEELDFVK		1035.02	2	105.57	1e-10
	1	gi|301601654|	Acid phosphatase	FVDESANNLSIEELDFVK		1035.02	2	77.70	6.1e-008
	1	gi|301601654|	Acid phosphatase	FVDESANNLSIEELDFVK		1035.02	2	77.12	7.2e-008
	1	gi|301601654|	Acid phosphatase	FVDESANNLSIEELDFVK		1035.02	2	107.96	5.9e-011
	1	gi|301601654|	Acid phosphatase	FVDESANNLSIEELDFVK		1035.02	2	108.09	5.7e-011
	1	gi|301601654|	Acid phosphatase	FVDESANNLSIEELDFVK		1035.02	2	108.09	5.7e-011
	1	gi|301601654|	Acid phosphatase	FVDESANNLSIEELDFVK		1035.02	2	85.07	1.2e-008
	1	gi|301601654|	Acid phosphatase	FVDESANNLSIEELDFVK		690.346	3	57.86	6e-06
	1	gi|301601654|	Acid phosphatase	FVDESANNLSIEELDFVK		690.347	3	76.99	7e-08
	1	gi|301601654|	Acid phosphatase	FVDESANNLSIEELDFVK		1035.02	2	106.75	7.4e-011
	1	gi|301601654|	Acid phosphatase	RFVDESANNLSIEELDFVK		742.374	3	48.19	5.5e-005
	1	gi|301601654|	Acid phosphatase	RFVDESANNLSIEELDFVK		742.374	3	38.76	0.00049
	1	gi|301601654|	Acid phosphatase	RFVDESANNLSIEELDFVK		742.374	3	65.38	1.1e-006
	1	gi|301601654|	Acid phosphatase	RFVDESANNLSIEELDFVK		742.375	3	40.62	0.00031
	1	gi|301601654|	Acid phosphatase	RFVDESANNLSIEELDFVK		742.375	3	66.66	8.5e-007
	1	gi|301601654|	Acid phosphatase	RFVDESANNLSIEELDFVK		1113.06	2	84.52	1.5e-008
	1	gi|301601654|	Acid phosphatase	RFVDESANNLSIEELDFVK		742.376	3	44.85	0.00014
	1	gi|301601654|	Acid phosphatase	RFVDESANNLSIEELDFVK		1113.06	2	90.72	3.5e-009
	1	gi|301601654|	Acid phosphatase	YLQLIENVIPSNEELICDK		1145.58	2	42.43	0.0002
	1	gi|301601654|	Acid phosphatase	YLQLIENVIPSNEELICDK		1145.58	2	38.73	0.00047
	1	gi|301601654|	Acid phosphatase	YLQLIENVIPSNEELICDK		1145.59	2	33.90	0.0013
	1	gi|301601654|	Acid phosphatase	YLQLIENVIPSNEELICDK		1145.59	2	38.34	0.00048
	1	gi|301601654|	Acid phosphatase	YLQLIENVIPSNEELICDK		1145.59	2	57.62	5.6e-006
	1	gi|301601654|	Acid phosphatase	YLQLIENVIPSNEELICDK		1145.59	2	39.55	0.00035
	1	gi|301601654|	Acid phosphatase	YLQLIENVIPSNEELICDK		1145.59	2	43.40	0.00014
	1	gi|301601654|	Acid phosphatase	YLQLIENVIPSNEELICDK		1145.59	2	45.68	8.5e-005
	1	gi|301601654|	Acid phosphatase	YLQLIENVIPSNEELICDK		1145.59	2	49.19	3.8e-005
	1	gi|301601654|	Acid phosphatase	YLQLIENVIPSNEELICDK		1145.59	2	45.45	9e-05
	1	gi|301601654|	Acid phosphatase	YLQLIENVIPSNEELICDK		1145.59	2	54.58	1.1e-005
	1	gi|301601654|	Acid phosphatase	YLQLIENVIPSNEELICDK		764.06	3	36.15	0.0007
	1	gi|301601654|	Acid phosphatase	YLQLIENVIPSNEELICDK		1145.59	2	65.17	8.8e-007
	1	gi|301601654|	Acid phosphatase	YLQLIENVIPSNEELICDK		1145.59	2	38.06	0.00045
	1	gi|301601654|	Acid phosphatase	YLQLIENVIPSNEELICDK		1145.59	2	40.59	0.00025
	1	gi|301601654|	Acid phosphatase	YLQLIENVIPSNEELICDK		1145.59	2	55.14	8.9e-006
	1	gi|301601654|	Acid phosphatase	YLQLIENVIPSNEELICDK		1145.59	2	55.01	9.1e-006
	1	gi|301601654|	Acid phosphatase	YLQLIENVIPSNEELICDK		1145.59	2	65.83	7.6e-007
	1	gi|301601654|	Acid phosphatase	YLQLIENVIPSNEELICDK		1145.59	2	68.88	3.8e-007
	1	gi|301601654|	Acid phosphatase	YLQLIENVIPSNEELICDK		1145.59	2	38.64	0.00044
	1	gi|301601654|	Acid phosphatase	YLQLIENVIPSNEELICDK		1145.59	2	44.26	0.00012
	1	gi|301601654|	Acid phosphatase	YLQLIENVIPSNEELICDK		1145.59	2	44.20	0.00012
	1	gi|301601654|	Acid phosphatase	YLQLIENVIPSNEELICDK		1145.59	2	32.77	0.0017
	1	gi|301601654|	Acid phosphatase	YLQLIENVIPSNEELICDK		1145.59	2	57.85	5.2e-006
	1	gi|301601654|	Acid phosphatase	YLQLIENVIPSNEELICDK		1145.59	2	58.76	4.3e-006
	1	gi|301601654|	Acid phosphatase	YLQLIENVIPSNEELICDK		1145.59	2	34.75	0.0011
	1	gi|301601654|	Acid phosphatase	YLQLIENVIPSNEELICDK		1145.59	2	37.98	0.00051
	1	gi|301601654|	Acid phosphatase	YLQLIENVIPSNEELICDK		1145.59	2	54.82	1.1e-005
	1	gi|301601654|	Acid phosphatase	YLQLIENVIPSNEELICDK		1145.59	2	70.11	3.1e-007
	1	gi|301601654|	Acid phosphatase	YLQLIENVIPSNEELICDK		764.061	3	33.52	0.0014
	1	gi|301601654|	Acid phosphatase	YLQLIENVIPSNEELICDK		1145.59	2	40.27	0.00031
	1	gi|301601654|	Acid phosphatase	YLQLIENVIPSNEELICDK		1145.59	2	52.96	1.7e-005
	1	gi|301601654|	Acid phosphatase	YLQLIENVIPSNEELICDK		1145.59	2	52.14	2e-05
	1	gi|301601654|	Acid phosphatase	YLQLIENVIPSNEELICDK		1145.59	2	70.22	3.1e-007
	1	gi|301601654|	Acid phosphatase	YLQLIENVIPSNEELICDK		1145.59	2	61.31	2.4e-006
	1	gi|301601654|	Acid phosphatase	YLQLIENVIPSNEELICDK		1145.59	2	72.57	1.8e-007
	1	gi|301601654|	Acid phosphatase	YLQLIENVIPSNEELICDK		1145.59	2	72.09	2e-07
	1	gi|301601654|	Acid phosphatase	YLQLIENVIPSNEELICDK		1145.59	2	70.26	3.1e-007
	1	gi|301601654|	Acid phosphatase	YLQLIENVIPSNEELICDK		1145.59	2	57.49	6e-06
	1	gi|301601654|	Acid phosphatase	YLQLIENVIPSNEELICDK		1145.59	2	42.57	0.00019
	1	gi|301601654|	Acid phosphatase	YLQLIENVIPSNEELICDK		1145.59	2	75.85	8.8e-008
	1	gi|301601654|	Acid phosphatase	YLQLIENVIPSNEELICDK		1145.59	2	48.21	4.9e-005
	1	gi|301601654|	Acid phosphatase	YLQLIENVIPSNEELICDK		1145.59	2	45.71	8.7e-005
	1	gi|301601654|	Acid phosphatase	YLQLIENVIPSNEELICDK		1145.59	2	88.07	5.1e-009
	1	gi|301601654|	Acid phosphatase	YLQLIENVIPSNEELICDK		1145.59	2	39.19	0.0004
	1	gi|301601654|	Acid phosphatase	YLQLIENVIPSNEELICDK		1145.59	2	38.14	0.00051
	1	gi|301601654|	Acid phosphatase	YLQLIENVIPSNEELICDK		1145.59	2	48.22	4.6e-005
	1	gi|301601654|	Acid phosphatase	YLQLIENVIPSNEELICDK		1145.59	2	70.07	3e-07
	1	gi|301601654|	Acid phosphatase	YLQLIENVIPSNEELICDK		1145.59	2	75.23	9.1e-008
	1	gi|301601654|	Acid phosphatase	YLQLIENVIPSNEELICDK		1145.59	2	64.32	1.1e-006
	1	gi|301601654|	Acid phosphatase	GELFDATVFTYNITNSTPLLK		1172.6	2	70.86	2.1e-007
	1	gi|301601654|	Acid phosphatase	GELFDATVFTYNITNSTPLLK		1172.61	2	74.94	8.8e-008
	1	gi|301601654|	Acid phosphatase	GELFDATVFTYNITNSTPLLK		1172.61	2	55.67	7.5e-006
	1	gi|301601654|	Acid phosphatase	GELFDATVFTYNITNSTPLLK		1172.61	2	58.69	3.7e-006
	1	gi|301601654|	Acid phosphatase	GELFDATVFTYNITNSTPLLK		1172.61	2	70.87	2.3e-007
	1	gi|301601654|	Acid phosphatase	GELFDATVFTYNITNSTPLLK		1172.61	2	91.63	1.9e-009
	1	gi|301601654|	Acid phosphatase	GELFDATVFTYNITNSTPLLK		1172.61	2	91.85	1.8e-009
	1	gi|301601654|	Acid phosphatase	GELFDATVFTYNITNSTPLLK		782.074	3	40.78	0.00023
	1	gi|301601654|	Acid phosphatase	GELFDATVFTYNITNSTPLLK		782.074	3	36.05	0.00067
	1	gi|301601654|	Acid phosphatase	GELFDATVFTYNITNSTPLLK		1172.61	2	97.73	4.5e-010
	1	gi|301601654|	Acid phosphatase	GELFDATVFTYNITNSTPLLK		1172.61	2	74.55	9.3e-008
	1	gi|301601654|	Acid phosphatase	GELFDATVFTYNITNSTPLLK		1172.61	2	86.80	5.5e-009
	1	gi|301601654|	Acid phosphatase	GELFDATVFTYNITNSTPLLK		1172.61	2	79.42	3e-08
	1	gi|301601654|	Acid phosphatase	GELFDATVFTYNITNSTPLLK		1172.61	2	81.26	1.9e-008
	1	gi|301601654|	Acid phosphatase	GELFDATVFTYNITNSTPLLK		1172.61	2	90.89	2.1e-009
	1	gi|301601654|	Acid phosphatase	LQQWNEDLNWQPIATKYLR		806.088	3	33.19	0.0012
	1	gi|301601654|	Acid phosphatase	LQQWNEDLNWQPIATKYLR		806.09	3	33.92	0.00099
	1	gi|301601654|	Acid phosphatase	YLQLIENVIPSNEELICDKR		816.092	3	54.14	9.4e-006
	1	gi|301601654|	Acid phosphatase	YLQLIENVIPSNEELICDKR		816.092	3	41.86	0.00017
	1	gi|301601654|	Acid phosphatase	YLQLIENVIPSNEELICDKR		816.092	3	45.79	6.7e-005
	1	gi|301601654|	Acid phosphatase	YLQLIENVIPSNEELICDKR		816.092	3	42.77	0.00013
	1	gi|301601654|	Acid phosphatase	YLQLIENVIPSNEELICDKR		816.092	3	37.51	0.00046
	1	gi|301601654|	Acid phosphatase	YLQLIENVIPSNEELICDKR		816.092	3	46.61	5.7e-005
	1	gi|301601654|	Acid phosphatase	YLQLIENVIPSNEELICDKR		816.092	3	32.26	0.0015
	1	gi|301601654|	Acid phosphatase	YLQLIENVIPSNEELICDKR		816.092	3	46.84	5.4e-005
	1	gi|301601654|	Acid phosphatase	YLQLIENVIPSNEELICDKR		1223.63	2	43.57	0.00011
	1	gi|301601654|	Acid phosphatase	YLQLIENVIPSNEELICDKR		1223.63	2	55.69	7e-06
	1	gi|301601654|	Acid phosphatase	YLQLIENVIPSNEELICDKR		816.092	3	41.17	0.0002
	1	gi|301601654|	Acid phosphatase	YLQLIENVIPSNEELICDKR		816.093	3	44.06	0.0001
	1	gi|301601654|	Acid phosphatase	YLQLIENVIPSNEELICDKR		816.093	3	43.53	0.00012
	1	gi|301601654|	Acid phosphatase	YLQLIENVIPSNEELICDKR		816.093	3	35.30	0.0008
	1	gi|301601654|	Acid phosphatase	YLQLIENVIPSNEELICDKR		816.093	3	46.43	6.1e-005
	1	gi|301601654|	Acid phosphatase	YLQLIENVIPSNEELICDKR		816.093	3	35.91	0.00067
	1	gi|301601654|	Acid phosphatase	YLQLIENVIPSNEELICDKR		816.093	3	36.64	0.00056
	1	gi|301601654|	Acid phosphatase	YLQLIENVIPSNEELICDKR		816.093	3	39.06	0.00032
	1	gi|301601654|	Acid phosphatase	YLQLIENVIPSNEELICDKR		816.093	3	35.66	0.00071
	1	gi|301601654|	Acid phosphatase	YLQLIENVIPSNEELICDKR		816.093	3	35.22	0.00078
	1	gi|301601654|	Acid phosphatase	YLQLIENVIPSNEELICDKR		816.093	3	30.55	0.0023
	1	gi|301601654|	Acid phosphatase	YLQLIENVIPSNEELICDKR		816.093	3	34.22	0.00098
	1	gi|301601654|	Acid phosphatase	YLQLIENVIPSNEELICDKR		1223.64	2	46.15	5.9e-005
	1	gi|301601654|	Acid phosphatase	YLQLIENVIPSNEELICDKR		1223.64	2	47.62	4.2e-005
	1	gi|301601654|	Acid phosphatase	YLQLIENVIPSNEELICDKR		816.093	3	38.75	0.00033
	1	gi|301601654|	Acid phosphatase	YLQLIENVIPSNEELICDKR		816.093	3	33.04	0.0012
	1	gi|301601654|	Acid phosphatase	YLQLIENVIPSNEELICDKR		816.093	3	40.96	0.0002
	1	gi|301601654|	Acid phosphatase	YLQLIENVIPSNEELICDKR		816.093	3	38.32	0.00036
	1	gi|301601654|	Acid phosphatase	YLQLIENVIPSNEELICDKR		816.093	3	33.08	0.0012
	1	gi|301601654|	Acid phosphatase	YLQLIENVIPSNEELICDKR		816.093	3	40.06	0.00025
	1	gi|301601654|	Acid phosphatase	YLQLIENVIPSNEELICDKR		816.093	3	38.84	0.00033
	1	gi|301601654|	Acid phosphatase	YLQLIENVIPSNEELICDKR		816.093	3	48.74	3.3e-005
	1	gi|301601654|	Acid phosphatase	YLQLIENVIPSNEELICDKR		816.093	3	42.05	0.00016
	1	gi|301601654|	Acid phosphatase	YLQLIENVIPSNEELICDKR		816.093	3	32.33	0.0015
	1	gi|301601654|	Acid phosphatase	YLQLIENVIPSNEELICDKR		816.093	3	34.18	0.00095
	1	gi|301601654|	Acid phosphatase	YLQLIENVIPSNEELICDKR		816.093	3	43.79	0.0001
	1	gi|301601654|	Acid phosphatase	YLQLIENVIPSNEELICDKR		816.094	3	39.47	0.00028
	1	gi|301601654|	Acid phosphatase	YLQLIENVIPSNEELICDKR		816.094	3	30.23	0.0024
	1	gi|301601654|	Acid phosphatase	YLQLIENVIPSNEELICDKR		816.094	3	40.93	0.0002
	1	gi|301601654|	Acid phosphatase	YLQLIENVIPSNEELICDKR		816.094	3	39.37	0.00029
	1	gi|301601654|	Acid phosphatase	YLQLIENVIPSNEELICDKR		816.094	3	33.39	0.0011
	1	gi|301601654|	Acid phosphatase	YLQLIENVIPSNEELICDKR		1223.64	2	35.39	0.00075
	1	gi|301601654|	Acid phosphatase	YLQLIENVIPSNEELICDKR		1223.64	2	45.12	8e-05
	1	gi|301601654|	Acid phosphatase	YLQLIENVIPSNEELICDKR		1223.64	2	33.68	0.0011
	1	gi|301601654|	Acid phosphatase	YLQLIENVIPSNEELICDKR		1223.64	2	48.34	3.8e-005
	1	gi|301601654|	Acid phosphatase	YLQLIENVIPSNEELICDKR		1223.64	2	56.56	5.7e-006
	1	gi|301601654|	Acid phosphatase	YLQLIENVIPSNEELICDKR		1223.64	2	71.02	2.1e-007
	1	gi|301601654|	Acid phosphatase	YLQLIENVIPSNEELICDKR		1223.64	2	58.71	3.5e-006
	1	gi|301601654|	Acid phosphatase	YLQLIENVIPSNEELICDKR		816.094	3	34.14	0.001
	1	gi|301601654|	Acid phosphatase	YLQLIENVIPSNEELICDKR		816.094	3	34.92	0.00084
	1	gi|301601654|	Acid phosphatase	YLQLIENVIPSNEELICDKR		816.094	3	51.72	1.7e-005
	1	gi|301601654|	Acid phosphatase	YLQLIENVIPSNEELICDKR		816.094	3	39.42	0.0003
	1	gi|301601654|	Acid phosphatase	YLQLIENVIPSNEELICDKR		816.094	3	35.24	0.00078
	1	gi|301601654|	Acid phosphatase	YLQLIENVIPSNEELICDKR		816.094	3	36.17	0.00063
	1	gi|301601654|	Acid phosphatase	YLQLIENVIPSNEELICDKR		816.094	3	36.08	0.00064
	1	gi|301601654|	Acid phosphatase	YLQLIENVIPSNEELICDKR		816.094	3	33.14	0.0013
	1	gi|301601654|	Acid phosphatase	YLQLIENVIPSNEELICDKR		816.094	3	42.69	0.00014
	1	gi|301601654|	Acid phosphatase	YLQLIENVIPSNEELICDKR		816.094	3	44.09	0.0001
	1	gi|301601654|	Acid phosphatase	YLQLIENVIPSNEELICDKR		816.094	3	30.64	0.0022
	1	gi|301601654|	Acid phosphatase	YLQLIENVIPSNEELICDKR		816.094	3	54.85	8.5e-006
	1	gi|301601654|	Acid phosphatase	YLQLIENVIPSNEELICDKR		816.094	3	39.98	0.00026
	1	gi|301601654|	Acid phosphatase	YLQLIENVIPSNEELICDKR		816.094	3	45.40	7.4e-005
	1	gi|301601654|	Acid phosphatase	YLQLIENVIPSNEELICDKR		816.094	3	45.82	6.7e-005
	1	gi|301601654|	Acid phosphatase	YLQLIENVIPSNEELICDKR		1223.64	2	51.24	1.9e-005
	1	gi|301601654|	Acid phosphatase	YLQLIENVIPSNEELICDKR		1223.64	2	51.78	1.7e-005
	1	gi|301601654|	Acid phosphatase	YLQLIENVIPSNEELICDKR		1223.64	2	62.77	1.3e-006
	1	gi|301601654|	Acid phosphatase	YLQLIENVIPSNEELICDKR		1223.64	2	69.73	2.7e-007
	1	gi|301601654|	Acid phosphatase	YLQLIENVIPSNEELICDKR		816.095	3	47.92	4.1e-005
	1	gi|301601654|	Acid phosphatase	YLQLIENVIPSNEELICDKR		816.095	3	44.60	8.8e-005
	1	gi|301601654|	Acid phosphatase	YLQLIENVIPSNEELICDKR		816.095	3	36.18	0.00063
	1	gi|301601654|	Acid phosphatase	YLQLIENVIPSNEELICDKR		1223.64	2	39.93	0.00026
	1	gi|301601654|	Acid phosphatase	YLQLIENVIPSNEELICDKR		1223.64	2	62.54	1.4e-006
	1	gi|301601654|	Acid phosphatase	YLQLIENVIPSNEELICDKR		1223.64	2	76.67	5.6e-008
	1	gi|301601654|	Acid phosphatase	YLQLIENVIPSNEELICDKR		816.095	3	40.89	0.00021
	1	gi|301601654|	Acid phosphatase	YLQLIENVIPSNEELICDKR		816.095	3	34.65	0.00089
	1	gi|301601654|	Acid phosphatase	YLQLIENVIPSNEELICDKR		816.095	3	31.14	0.002
	1	gi|301601654|	Acid phosphatase	YLQLIENVIPSNEELICDKR		816.095	3	33.66	0.0011
	1	gi|301601654|	Acid phosphatase	YLQLIENVIPSNEELICDKR		816.095	3	42.91	0.00013
	1	gi|301601654|	Acid phosphatase	YLQLIENVIPSNEELICDKR		816.095	3	47.42	4.7e-005
	1	gi|301601654|	Acid phosphatase	YLQLIENVIPSNEELICDKR		816.095	3	43.23	0.00012
	1	gi|301601654|	Acid phosphatase	YLQLIENVIPSNEELICDKR		816.095	3	53.26	1.2e-005
	1	gi|301601654|	Acid phosphatase	YLQLIENVIPSNEELICDKR		816.095	3	37.33	0.00048
	1	gi|301601654|	Acid phosphatase	YLQLIENVIPSNEELICDKR		816.096	3	34.50	0.00092
	1	gi|301601654|	Acid phosphatase	YLQLIENVIPSNEELICDKR		816.096	3	48.00	4.1e-005
	1	gi|301601654|	Acid phosphatase	YLQLIENVIPSNEELICDKR		816.096	3	38.20	0.00039
	1	gi|301601654|	Acid phosphatase	YLQLIENVIPSNEELICDKR		816.096	3	50.88	2.1e-005
	1	gi|301601654|	Acid phosphatase	YLQLIENVIPSNEELICDKR		816.096	3	37.15	0.0005
	1	gi|301601654|	Acid phosphatase	YLQLIENVIPSNEELICDKR		1223.64	2	61.87	1.7e-006
	1	gi|301601654|	Acid phosphatase	YLQLIENVIPSNEELICDKR		1223.64	2	33.42	0.0012
	1	gi|301601654|	Acid phosphatase	YLQLIENVIPSNEELICDKR		1223.64	2	69.46	2.9e-007
	1	gi|301601654|	Acid phosphatase	YLQLIENVIPSNEELICDKR		1223.64	2	80.98	2.1e-008
	1	gi|301601654|	Acid phosphatase	YLQLIENVIPSNEELICDKR		816.097	3	41.00	0.0002
	1	gi|301601654|	Acid phosphatase	YLQLIENVIPSNEELICDKR		816.097	3	38.22	0.00038
	1	gi|301601654|	Acid phosphatase	YLQLIENVIPSNEELICDKR		816.097	3	32.58	0.0014
	1	gi|301601654|	Acid phosphatase	YLQLIENVIPSNEELICDKR		1223.64	2	43.49	0.00011
	1	gi|301601654|	Acid phosphatase	YLQLIENVIPSNEELICDKR		1223.64	2	70.00	2.5e-007
	1	gi|301601654|	Acid phosphatase	YLQLIENVIPSNEELICDKR		1223.64	2	78.94	3.2e-008
	1	gi|301601654|	Acid phosphatase	YLQLIENVIPSNEELICDKR		816.098	3	48.20	3.8e-005
	1	gi|301601654|	Acid phosphatase	YLQLIENVIPSNEELICDKR		1223.64	2	69.86	2.6e-007
	1	gi|301601654|	Acid phosphatase	YLQLIENVIPSNEELICDKR		816.098	3	41.56	0.00017
	1	gi|301601654|	Acid phosphatase	YLQLIENVIPSNEELICDKR		816.098	3	33.39	0.0011
	1	gi|301601654|	Acid phosphatase	YLQLIENVIPSNEELICDKR		816.098	3	60.78	1.9e-006
	1	gi|301601654|	Acid phosphatase	YLQLIENVIPSNEELICDKR		816.098	3	50.18	2.2e-005
	1	gi|301601654|	Acid phosphatase	YLQLIENVIPSNEELICDKR		1223.64	2	38.90	0.00029
	1	gi|301601654|	Acid phosphatase	YLQLIENVIPSNEELICDKR		1223.64	2	76.17	5.4e-008
	1	gi|301601654|	Acid phosphatase	YLQLIENVIPSNEELICDKR		816.099	3	32.54	0.0012
	1	gi|301601654|	Acid phosphatase	YLQLIENVIPSNEELICDKR		1223.65	2	41.65	0.00015
	1	gi|301601654|	Acid phosphatase	YLQLIENVIPSNEELICDKR		816.1	3	41.71	0.00014
	1	gi|301601654|	Acid phosphatase	YLQLIENVIPSNEELICDKR		816.101	3	32.08	0.0013
	1	gi|301601654|	Acid phosphatase	YLQLIENVIPSNEELICDKR		1223.65	2	53.10	1.1e-005
	1	gi|301601654|	Acid phosphatase	YLQLIENVIPSNEELICDKR		1223.65	2	76.81	4.5e-008
	1	gi|301601654|	Acid phosphatase	YLQLIENVIPSNEELICDKR		1223.65	2	66.50	4.8e-007
	1	gi|301601654|	Acid phosphatase	YLQLIENVIPSNEELICDKR		1223.65	2	57.10	4.2e-006
	1	gi|301601654|	Acid phosphatase	GELFDATVFTYNITNSTPLLKK		824.773	3	42.44	0.00014
	1	gi|301601654|	Acid phosphatase	GELFDATVFTYNITNSTPLLKK		824.773	3	33.24	0.0012
	1	gi|301601654|	Acid phosphatase	GELFDATVFTYNITNSTPLLKK		824.773	3	36.87	0.0005
	1	gi|301601654|	Acid phosphatase	GELFDATVFTYNITNSTPLLKK		824.773	3	40.29	0.00023
	1	gi|301601654|	Acid phosphatase	GELFDATVFTYNITNSTPLLKK		824.774	3	33.51	0.001
	1	gi|301601654|	Acid phosphatase	GELFDATVFTYNITNSTPLLKK		824.775	3	38.83	0.00027
	1	gi|301601654|	Acid phosphatase	YEDNIFLPEDCLLFTIELDR		1258.11	2	85.67	5.7e-009
	1	gi|301601654|	Acid phosphatase	YEDNIFLPEDCLLFTIELDR		1258.11	2	68.00	3.3e-007
	1	gi|301601654|	Acid phosphatase	YEDNIFLPEDCLLFTIELDR		1258.11	2	71.55	1.5e-007
	1	gi|301601654|	Acid phosphatase	YEDNIFLPEDCLLFTIELDR		1258.11	2	79.27	2.5e-008
	1	gi|301601654|	Acid phosphatase	YEDNIFLPEDCLLFTIELDR		839.074	3	38.60	0.00029
	1	gi|301601654|	Acid phosphatase	YEDNIFLPEDCLLFTIELDR		1258.11	2	37.13	0.00042
	1	gi|301601654|	Acid phosphatase	YEDNIFLPEDCLLFTIELDR		1258.11	2	90.85	1.8e-009
	1	gi|301601654|	Acid phosphatase	YEDNIFLPEDCLLFTIELDR		1258.11	2	42.13	0.00013
	1	gi|301601654|	Acid phosphatase	YEDNIFLPEDCLLFTIELDR		1258.11	2	52.78	1.2e-005
	1	gi|301601654|	Acid phosphatase	YEDNIFLPEDCLLFTIELDR		1258.11	2	70.27	2.1e-007
	1	gi|301601654|	Acid phosphatase	YEDNIFLPEDCLLFTIELDR		1258.11	2	57.40	4e-06
	1	gi|301601654|	Acid phosphatase	YEDNIFLPEDCLLFTIELDR		1258.11	2	40.94	0.00018
	1	gi|301601654|	Acid phosphatase	YEDNIFLPEDCLLFTIELDR		1258.11	2	49.21	2.6e-005
	1	gi|301601654|	Acid phosphatase	YEDNIFLPEDCLLFTIELDR		1258.11	2	33.36	0.001
	1	gi|301601654|	Acid phosphatase	YEDNIFLPEDCLLFTIELDR		1258.11	2	74.97	7e-08
	1	gi|301601654|	Acid phosphatase	YEDNIFLPEDCLLFTIELDR		839.075	3	36.47	0.0005
	1	gi|301601654|	Acid phosphatase	YEDNIFLPEDCLLFTIELDR		839.076	3	34.13	0.00083
	1	gi|301601654|	Acid phosphatase	YEDNIFLPEDCLLFTIELDR		1258.11	2	79.17	2.7e-008
	1	gi|301601654|	Acid phosphatase	NEMYPKDPYLYYDFYPLER		839.387	3	32.94	0.00089
	1	gi|301601654|	Acid phosphatase	NEMYPKDPYLYYDFYPLER		839.388	3	31.80	0.0013
	1	gi|301601654|	Acid phosphatase	NEMYPKDPYLYYDFYPLER		1258.58	2	50.88	1.4e-005
	1	gi|301601654|	Acid phosphatase	NEMYPKDPYLYYDFYPLER		839.389	3	32.46	0.00096
	1	gi|301601654|	Acid phosphatase	NEMYPKDPYLYYDFYPLER		839.389	3	37.22	0.00033
	1	gi|301601654|	Acid phosphatase	NEMYPKDPYLYYDFYPLER		839.389	3	31.81	0.0012
	1	gi|301601654|	Acid phosphatase	NEMYPKDPYLYYDFYPLER		839.389	3	41.93	0.00011
	1	gi|301601654|	Acid phosphatase	NEMYPKDPYLYYDFYPLER		1258.58	2	33.49	0.00076
	1	gi|301601654|	Acid phosphatase	NEMYPKDPYLYYDFYPLER		839.39	3	39.00	0.00021
	1	gi|301601654|	Acid phosphatase	NEMYPKDPYLYYDFYPLER		839.391	3	31.05	0.0013
	1	gi|301601654|	Acid phosphatase	NEMYPKDPYLYYDFYPLER		1258.58	2	32.94	0.00086
	1	gi|301601654|	Acid phosphatase	NEMYPKDPYLYYDFYPLER		839.392	3	36.46	0.00041
	1	gi|301601654|	Acid phosphatase	NEMYPKDPYLYYDFYPLER		1258.59	2	57.82	3e-06
	1	gi|301601654|	Acid phosphatase	NEMYPKDPYLYYDFYPLER		839.393	3	35.33	0.0005
	1	gi|301601654|	Acid phosphatase	NEMYPKDPYLYYDFYPLER		839.395	3	33.24	0.0009
	1	gi|301601654|	Acid phosphatase	NEMYPKDPYLYYDFYPLER	Oxidation (M)	844.719	3	41.81	8.9e-005
	1	gi|301601654|	Acid phosphatase	NEMYPKDPYLYYDFYPLER	Oxidation (M)	844.719	3	31.00	0.0012
	1	gi|301601654|	Acid phosphatase	NEMYPKDPYLYYDFYPLER	Oxidation (M)	844.719	3	32.77	0.00077
	1	gi|301601654|	Acid phosphatase	NEMYPKDPYLYYDFYPLER	Oxidation (M)	844.72	3	39.63	0.00017
	1	gi|301601654|	Acid phosphatase	NEMYPKDPYLYYDFYPLER	Oxidation (M)	844.72	3	35.67	0.00042
	1	gi|301601654|	Acid phosphatase	NEMYPKDPYLYYDFYPLER	Oxidation (M)	844.72	3	31.89	0.00094
	1	gi|301601654|	Acid phosphatase	NEMYPKDPYLYYDFYPLER	Oxidation (M)	844.72	3	30.13	0.0014
	1	gi|301601654|	Acid phosphatase	NEMYPKDPYLYYDFYPLER	Oxidation (M)	844.72	3	37.10	0.00028
	1	gi|301601654|	Acid phosphatase	NEMYPKDPYLYYDFYPLER	Oxidation (M)	844.721	3	35.44	0.00043
	1	gi|301601654|	Acid phosphatase	NEMYPKDPYLYYDFYPLER	Oxidation (M)	844.721	3	32.10	0.00092
	1	gi|301601654|	Acid phosphatase	NEMYPKDPYLYYDFYPLER	Oxidation (M)	844.721	3	32.50	0.00087
	1	gi|301601654|	Acid phosphatase	NEMYPKDPYLYYDFYPLER	Oxidation (M)	844.722	3	49.82	1.6e-005
	1	gi|301601654|	Acid phosphatase	NEMYPKDPYLYYDFYPLER	Oxidation (M)	844.722	3	33.54	0.00069
	1	gi|301601654|	Acid phosphatase	NEMYPKDPYLYYDFYPLER	Oxidation (M)	844.722	3	39.56	0.00017
	1	gi|301601654|	Acid phosphatase	NEMYPKDPYLYYDFYPLER	Oxidation (M)	844.722	3	40.01	0.00015
	1	gi|301601654|	Acid phosphatase	NEMYPKDPYLYYDFYPLER	Oxidation (M)	844.724	3	34.30	0.00061
	1	gi|301601654|	Acid phosphatase	NEMYPKDPYLYYDFYPLER	Oxidation (M)	844.724	3	31.65	0.0012
	1	gi|301601654|	Acid phosphatase	NEMYPKDPYLYYDFYPLER	Oxidation (M)	844.725	3	34.64	0.0006
	1	gi|301601654|	Acid phosphatase	NEMYPKDPYLYYDFYPLER	Oxidation (M)	844.726	3	39.81	0.00019
	1	gi|301601654|	Acid phosphatase	NEMYPKDPYLYYDFYPLER	Oxidation (M)	844.726	3	38.20	0.00027
	1	gi|301601654|	Acid phosphatase	NEMYPKDPYLYYDFYPLER	Oxidation (M)	844.726	3	41.09	0.00013
	1	gi|301601654|	Acid phosphatase	YGDFLGDIYTEESVSALSSFYDR		1317.59	2	98.86	1.3e-010
	1	gi|301601654|	Acid phosphatase	YGDFLGDIYTEESVSALSSFYDR		1317.6	2	94.62	3.6e-010
	1	gi|301601654|	Acid phosphatase	YGDFLGDIYTEESVSALSSFYDR		1317.6	2	127.93	1.7e-013
	1	gi|301601654|	Acid phosphatase	YGDFLGDIYTEESVSALSSFYDR		1317.6	2	108.08	1.7e-011
	1	gi|301601654|	Acid phosphatase	YGDFLGDIYTEESVSALSSFYDR		878.734	3	58.32	1.8e-006
	1	gi|301601654|	Acid phosphatase	YGDFLGDIYTEESVSALSSFYDR		1317.6	2	82.44	7.1e-009
	1	gi|301601654|	Acid phosphatase	YGDFLGDIYTEESVSALSSFYDR		1317.6	2	72.13	7.7e-008
	1	gi|301601654|	Acid phosphatase	YGDFLGDIYTEESVSALSSFYDR		1317.6	2	126.27	3e-13
	1	gi|301601654|	Acid phosphatase	YGDFLGDIYTEESVSALSSFYDR		1317.6	2	96.90	2.6e-010
	1	gi|301601654|	Acid phosphatase	YGDFLGDIYTEESVSALSSFYDR		1317.6	2	107.98	2e-11
	1	gi|301601654|	Acid phosphatase	YGDFLGDIYTEESVSALSSFYDR		1317.6	2	123.07	6.2e-013
	1	gi|301601654|	Acid phosphatase	YGDFLGDIYTEESVSALSSFYDR		878.734	3	50.21	1.2e-005
	1	gi|301601654|	Acid phosphatase	YGDFLGDIYTEESVSALSSFYDR		1317.6	2	30.64	0.0011
	1	gi|301601654|	Acid phosphatase	YGDFLGDIYTEESVSALSSFYDR		1317.6	2	88.15	1.9e-009
	1	gi|301601654|	Acid phosphatase	YGDFLGDIYTEESVSALSSFYDR		1317.6	2	126.64	2.7e-013
	1	gi|301601654|	Acid phosphatase	YGDFLGDIYTEESVSALSSFYDR		1317.6	2	98.19	1.9e-010
	1	gi|301601654|	Acid phosphatase	YGDFLGDIYTEESVSALSSFYDR		1317.6	2	94.17	4.8e-010
	1	gi|301601654|	Acid phosphatase	YGDFLGDIYTEESVSALSSFYDR		1317.6	2	113.58	5.5e-012
	1	gi|301601654|	Acid phosphatase	YGDFLGDIYTEESVSALSSFYDR		1317.6	2	140.08	1.2e-014
	1	gi|301601654|	Acid phosphatase	YGDFLGDIYTEESVSALSSFYDR		1317.6	2	79.51	1.5e-008
	1	gi|301601654|	Acid phosphatase	YGDFLGDIYTEESVSALSSFYDR		1317.6	2	94.06	5.1e-010
	1	gi|301601654|	Acid phosphatase	YGDFLGDIYTEESVSALSSFYDR		1317.6	2	86.22	3.1e-009
	1	gi|301601654|	Acid phosphatase	YGDFLGDIYTEESVSALSSFYDR		1317.6	2	72.88	6.7e-008
	1	gi|301601654|	Acid phosphatase	YGDFLGDIYTEESVSALSSFYDR		1317.6	2	113.16	6.3e-012
	1	gi|301601654|	Acid phosphatase	YGDFLGDIYTEESVSALSSFYDR		1317.6	2	136.44	3e-14
	1	gi|301601654|	Acid phosphatase	YGDFLGDIYTEESVSALSSFYDR		1317.6	2	127.94	2.1e-013
	1	gi|301601654|	Acid phosphatase	YGDFLGDIYTEESVSALSSFYDR		1317.6	2	113.44	5.9e-012
	1	gi|301601654|	Acid phosphatase	YGDFLGDIYTEESVSALSSFYDR		1317.6	2	96.59	2.9e-010
	1	gi|301601654|	Acid phosphatase	YGDFLGDIYTEESVSALSSFYDR		1317.6	2	116.81	2.7e-012
	1	gi|301601654|	Acid phosphatase	YGDFLGDIYTEESVSALSSFYDR		1317.6	2	126.92	2.6e-013
	1	gi|301601654|	Acid phosphatase	YGDFLGDIYTEESVSALSSFYDR		878.735	3	56.56	2.9e-006
	1	gi|301601654|	Acid phosphatase	YGDFLGDIYTEESVSALSSFYDR		1317.6	2	69.66	1.5e-007
	1	gi|301601654|	Acid phosphatase	YGDFLGDIYTEESVSALSSFYDR		1317.6	2	80.28	1.3e-008
	1	gi|301601654|	Acid phosphatase	YGDFLGDIYTEESVSALSSFYDR		1317.6	2	123.06	6.7e-013
	1	gi|301601654|	Acid phosphatase	YGDFLGDIYTEESVSALSSFYDR		1317.6	2	88.86	1.7e-009
	1	gi|301601654|	Acid phosphatase	YGDFLGDIYTEESVSALSSFYDR		1317.6	2	101.90	8.4e-011
	1	gi|301601654|	Acid phosphatase	YGDFLGDIYTEESVSALSSFYDR		1317.6	2	122.83	6.8e-013
	1	gi|301601654|	Acid phosphatase	YGDFLGDIYTEESVSALSSFYDR		1317.6	2	119.59	1.5e-012
	1	gi|301601654|	Acid phosphatase	YGDFLGDIYTEESVSALSSFYDR		1317.6	2	112.96	8.1e-012
	1	gi|301601654|	Acid phosphatase	YGDFLGDIYTEESVSALSSFYDR		1317.6	2	74.87	5.2e-008
	1	gi|301601654|	Acid phosphatase	YGDFLGDIYTEESVSALSSFYDR		1317.61	2	110.17	1.5e-011
	1	gi|301601654|	Acid phosphatase	YGDFLGDIYTEESVSALSSFYDR		1317.61	2	122.94	8.1e-013
	1	gi|301601654|	Acid phosphatase	YGDFLGDIYTEESVSALSSFYDR		1317.61	2	99.50	1.7e-010
	1	gi|301601654|	Acid phosphatase	YGDFLGDIYTEESVSALSSFYDR		1317.61	2	103.11	7.1e-011
	1	gi|301601654|	Acid phosphatase	RYEDNIFLPEDCLLFTIELDR		891.106	3	38.16	0.00047
	1	gi|301601654|	Acid phosphatase	RYEDNIFLPEDCLLFTIELDR		891.106	3	39.98	0.00031
	1	gi|301601654|	Acid phosphatase	RYEDNIFLPEDCLLFTIELDR		891.106	3	51.69	2.1e-005
	1	gi|301601654|	Acid phosphatase	RYEDNIFLPEDCLLFTIELDR		891.107	3	32.90	0.0015
	1	gi|301601654|	Acid phosphatase	RYEDNIFLPEDCLLFTIELDR		891.107	3	38.07	0.00048
	1	gi|301601654|	Acid phosphatase	RYEDNIFLPEDCLLFTIELDR		891.107	3	42.28	0.00018
	1	gi|301601654|	Acid phosphatase	RYEDNIFLPEDCLLFTIELDR		891.107	3	52.59	1.7e-005
	1	gi|301601654|	Acid phosphatase	RYEDNIFLPEDCLLFTIELDR		891.107	3	45.08	9.6e-005
	1	gi|301601654|	Acid phosphatase	RYEDNIFLPEDCLLFTIELDR		891.107	3	38.76	0.00041
	1	gi|301601654|	Acid phosphatase	RYEDNIFLPEDCLLFTIELDR		891.107	3	37.46	0.00056
	1	gi|301601654|	Acid phosphatase	RYEDNIFLPEDCLLFTIELDR		891.107	3	39.07	0.00038
	1	gi|301601654|	Acid phosphatase	RYEDNIFLPEDCLLFTIELDR		891.107	3	41.93	0.0002
	1	gi|301601654|	Acid phosphatase	RYEDNIFLPEDCLLFTIELDR		891.107	3	38.27	0.00045
	1	gi|301601654|	Acid phosphatase	RYEDNIFLPEDCLLFTIELDR		891.107	3	46.97	6.1e-005
	1	gi|301601654|	Acid phosphatase	RYEDNIFLPEDCLLFTIELDR		891.107	3	46.88	6.3e-005
	1	gi|301601654|	Acid phosphatase	RYEDNIFLPEDCLLFTIELDR		891.108	3	54.35	1.2e-005
	1	gi|301601654|	Acid phosphatase	RYEDNIFLPEDCLLFTIELDR		1336.16	2	73.07	1.6e-007
	1	gi|301601654|	Acid phosphatase	RYEDNIFLPEDCLLFTIELDR		891.108	3	48.97	3.9e-005
	1	gi|301601654|	Acid phosphatase	RYEDNIFLPEDCLLFTIELDR		891.108	3	42.78	0.00016
	1	gi|301601654|	Acid phosphatase	RYEDNIFLPEDCLLFTIELDR		891.108	3	49.21	3.7e-005
	1	gi|301601654|	Acid phosphatase	RYEDNIFLPEDCLLFTIELDR		891.108	3	45.55	8.6e-005
	1	gi|301601654|	Acid phosphatase	RYEDNIFLPEDCLLFTIELDR		891.108	3	42.69	0.00017
	1	gi|301601654|	Acid phosphatase	RYEDNIFLPEDCLLFTIELDR		891.108	3	46.64	6.7e-005
	1	gi|301601654|	Acid phosphatase	RYEDNIFLPEDCLLFTIELDR		891.108	3	58.26	4.6e-006
	1	gi|301601654|	Acid phosphatase	RYEDNIFLPEDCLLFTIELDR		891.108	3	37.29	0.0006
	1	gi|301601654|	Acid phosphatase	RYEDNIFLPEDCLLFTIELDR		891.108	3	38.51	0.00045
	1	gi|301601654|	Acid phosphatase	RYEDNIFLPEDCLLFTIELDR		891.108	3	34.84	0.0011
	1	gi|301601654|	Acid phosphatase	RYEDNIFLPEDCLLFTIELDR		891.108	3	56.81	6.8e-006
	1	gi|301601654|	Acid phosphatase	RYEDNIFLPEDCLLFTIELDR		891.108	3	32.50	0.0018
	1	gi|301601654|	Acid phosphatase	RYEDNIFLPEDCLLFTIELDR		891.108	3	43.89	0.00013
	1	gi|301601654|	Acid phosphatase	RYEDNIFLPEDCLLFTIELDR		1336.16	2	57.66	5.6e-006
	1	gi|301601654|	Acid phosphatase	RYEDNIFLPEDCLLFTIELDR		1336.16	2	56.92	6.6e-006
	1	gi|301601654|	Acid phosphatase	RYEDNIFLPEDCLLFTIELDR		891.109	3	36.72	0.0007
	1	gi|301601654|	Acid phosphatase	RYEDNIFLPEDCLLFTIELDR		891.109	3	33.97	0.0013
	1	gi|301601654|	Acid phosphatase	RYEDNIFLPEDCLLFTIELDR		891.109	3	60.59	2.9e-006
	1	gi|301601654|	Acid phosphatase	RYEDNIFLPEDCLLFTIELDR		891.109	3	57.16	6.3e-006
	1	gi|301601654|	Acid phosphatase	RYEDNIFLPEDCLLFTIELDR		891.109	3	34.47	0.0011
	1	gi|301601654|	Acid phosphatase	RYEDNIFLPEDCLLFTIELDR		1336.16	2	47.07	6.2e-005
	1	gi|301601654|	Acid phosphatase	RYEDNIFLPEDCLLFTIELDR		1336.16	2	54.43	1.1e-005
	1	gi|301601654|	Acid phosphatase	RYEDNIFLPEDCLLFTIELDR		891.109	3	37.95	0.00051
	1	gi|301601654|	Acid phosphatase	RYEDNIFLPEDCLLFTIELDR		891.109	3	53.16	1.6e-005
	1	gi|301601654|	Acid phosphatase	RYEDNIFLPEDCLLFTIELDR		891.109	3	33.72	0.0014
	1	gi|301601654|	Acid phosphatase	RYEDNIFLPEDCLLFTIELDR		891.109	3	51.95	2.1e-005
	1	gi|301601654|	Acid phosphatase	RYEDNIFLPEDCLLFTIELDR		891.11	3	42.45	0.00019
	1	gi|301601654|	Acid phosphatase	RYEDNIFLPEDCLLFTIELDR		891.11	3	54.73	1.2e-005
	1	gi|301601654|	Acid phosphatase	RYEDNIFLPEDCLLFTIELDR		891.11	3	49.45	3.9e-005
	1	gi|301601654|	Acid phosphatase	RYEDNIFLPEDCLLFTIELDR		1336.16	2	59.53	3.7e-006
	1	gi|301601654|	Acid phosphatase	RYEDNIFLPEDCLLFTIELDR		891.111	3	55.12	1e-05
	1	gi|301601654|	Acid phosphatase	RYEDNIFLPEDCLLFTIELDR		1336.16	2	47.55	5.7e-005
	1	gi|301601654|	Acid phosphatase	RYEDNIFLPEDCLLFTIELDR		891.111	3	55.00	1e-05
	1	gi|301601654|	Acid phosphatase	RYEDNIFLPEDCLLFTIELDR		1336.16	2	56.42	7.2e-006
	1	gi|301601654|	Acid phosphatase	RYEDNIFLPEDCLLFTIELDR		891.112	3	42.88	0.00015
	1	gi|301601654|	Acid phosphatase	RYEDNIFLPEDCLLFTIELDR		1336.16	2	48.44	4.3e-005
	1	gi|301601654|	Acid phosphatase	RYEDNIFLPEDCLLFTIELDR		891.113	3	46.43	6.8e-005
	1	gi|301601654|	Acid phosphatase	RYEDNIFLPEDCLLFTIELDR		891.113	3	54.46	1.1e-005
	1	gi|301601654|	Acid phosphatase	RYEDNIFLPEDCLLFTIELDR		1336.17	2	60.17	2.7e-006
	1	gi|301601654|	Acid phosphatase	RYEDNIFLPEDCLLFTIELDR		891.115	3	37.23	0.00053
	1	gi|301601654|	Acid phosphatase	RYEDNIFLPEDCLLFTIELDR		891.116	3	44.45	0.00011
	1	gi|301601654|	Acid phosphatase	FVDESANNLSIEELDFVKLNLIR		1339.7	2	59.44	1.7e-006
	1	gi|301601654|	Acid phosphatase	FVDESANNLSIEELDFVKLNLIR		893.472	3	38.27	0.00022
	1	gi|301601654|	Acid phosphatase	FVDESANNLSIEELDFVKLNLIR		893.472	3	37.14	0.00028
	1	gi|301601654|	Acid phosphatase	FVDESANNLSIEELDFVKLNLIR		893.472	3	67.49	2.7e-007
	1	gi|301601654|	Acid phosphatase	FVDESANNLSIEELDFVKLNLIR		893.473	3	39.90	0.00015
	1	gi|301601654|	Acid phosphatase	FVDESANNLSIEELDFVKLNLIR		1339.71	2	96.63	2.4e-010
	1	gi|301601654|	Acid phosphatase	FVDESANNLSIEELDFVKLNLIR		893.474	3	46.10	2.8e-005
	1	gi|301601654|	Acid phosphatase	FVDESANNLSIEELDFVKLNLIR		893.474	3	45.53	3.2e-005
	1	gi|301601654|	Acid phosphatase	FVDESANNLSIEELDFVKLNLIR		893.474	3	49.51	1.3e-005
	1	gi|301601654|	Acid phosphatase	ERYGDFLGDIYTEESVSALSSFYDR		973.781	3	47.19	2.2e-005
	1	gi|301601654|	Acid phosphatase	ERYGDFLGDIYTEESVSALSSFYDR		973.781	3	36.18	0.00028
	1	gi|301601654|	Acid phosphatase	ERYGDFLGDIYTEESVSALSSFYDR		973.782	3	43.09	5.6e-005
	1	gi|301601654|	Acid phosphatase	ERYGDFLGDIYTEESVSALSSFYDR		973.782	3	58.44	1.6e-006
	1	gi|301601654|	Acid phosphatase	ERYGDFLGDIYTEESVSALSSFYDR		973.782	3	34.09	0.00045
	1	gi|301601654|	Acid phosphatase	ERYGDFLGDIYTEESVSALSSFYDR		973.784	3	46.65	2.5e-005
	1	gi|301601654|	Acid phosphatase	ERYGDFLGDIYTEESVSALSSFYDR		973.784	3	48.25	1.8e-005
	1	gi|301601654|	Acid phosphatase	MSLQLVLAALYPPNKLQQWNEDLNWQPIATK	Oxidation (M)	1213.64	3	54.39	3.6e-006
	1	gi|301601654|	Acid phosphatase	MSLQLVLAALYPPNKLQQWNEDLNWQPIATK	Oxidation (M)	1213.64	3	43.14	4.9e-005
	1	gi|301601654|	Acid phosphatase	MSLQLVLAALYPPNKLQQWNEDLNWQPIATK	Oxidation (M)	1213.64	3	63.97	4e-07
	2	gi|58585172|	Phospholipase A2-1	SSGPNELGR		458.727	2	45.66	9e-05
	2	gi|58585172|	Phospholipase A2-1	SSGPNELGR		458.727	2	66.04	8.1e-007
	2	gi|58585172|	Phospholipase A2-1	SSGPNELGR		458.727	2	42.89	0.00017
	2	gi|58585172|	Phospholipase A2-1	SSGPNELGR		458.727	2	54.63	1.1e-005
	2	gi|58585172|	Phospholipase A2-1	SSGPNELGR		458.727	2	63.49	1.5e-006
	2	gi|58585172|	Phospholipase A2-1	SSGPNELGR		458.728	2	40.00	0.00031
	2	gi|58585172|	Phospholipase A2-1	SSGPNELGR		458.728	2	43.74	0.00013
	2	gi|58585172|	Phospholipase A2-1	SSGPNELGR		458.728	2	63.98	1.3e-006
	2	gi|58585172|	Phospholipase A2-1	SSGPNELGR		458.728	2	75.97	8e-08
	2	gi|58585172|	Phospholipase A2-1	SSGPNELGR		458.728	2	77.19	6.2e-008
	2	gi|58585172|	Phospholipase A2-1	SSGPNELGR		458.728	2	44.91	0.0001
	2	gi|58585172|	Phospholipase A2-1	SSGPNELGR		458.728	2	51.99	2.1e-005
	2	gi|58585172|	Phospholipase A2-1	SSGPNELGR		458.728	2	75.68	8.8e-008
	2	gi|58585172|	Phospholipase A2-1	SSGPNELGR		458.728	2	65.82	8.5e-007
	2	gi|58585172|	Phospholipase A2-1	SSGPNELGR		458.728	2	66.15	7.9e-007
	2	gi|58585172|	Phospholipase A2-1	SSGPNELGR		458.728	2	57.65	5.6e-006
	2	gi|58585172|	Phospholipase A2-1	SSGPNELGR		458.728	2	39.87	0.00033
	2	gi|58585172|	Phospholipase A2-1	SSGPNELGR		458.728	2	55.51	9.1e-006
	2	gi|58585172|	Phospholipase A2-1	SSGPNELGR		458.728	2	45.06	0.0001
	2	gi|58585172|	Phospholipase A2-1	SSGPNELGR		458.728	2	58.74	4.3e-006
	2	gi|58585172|	Phospholipase A2-1	SSGPNELGR		458.728	2	60.41	3e-06
	2	gi|58585172|	Phospholipase A2-1	SSGPNELGR		458.728	2	30.22	0.0031
	2	gi|58585172|	Phospholipase A2-1	SSGPNELGR		458.728	2	51.01	2.6e-005
	2	gi|58585172|	Phospholipase A2-1	SSGPNELGR		458.728	2	48.90	4.2e-005
	2	gi|58585172|	Phospholipase A2-1	SSGPNELGR		458.728	2	30.11	0.0032
	2	gi|58585172|	Phospholipase A2-1	SSGPNELGR		458.728	2	56.55	7.2e-006
	2	gi|58585172|	Phospholipase A2-1	SSGPNELGR		458.728	2	61.89	2.1e-006
	2	gi|58585172|	Phospholipase A2-1	SSGPNELGR		458.728	2	65.38	9.4e-007
	2	gi|58585172|	Phospholipase A2-1	SSGPNELGR		458.728	2	34.55	0.0011
	2	gi|58585172|	Phospholipase A2-1	SSGPNELGR		458.728	2	46.08	8e-05
	2	gi|58585172|	Phospholipase A2-1	SSGPNELGR		458.728	2	60.62	2.8e-006
	2	gi|58585172|	Phospholipase A2-1	SSGPNELGR		458.728	2	46.33	7.6e-005
	2	gi|58585172|	Phospholipase A2-1	SSGPNELGR		458.728	2	56.13	7.9e-006
	2	gi|58585172|	Phospholipase A2-1	SSGPNELGR		458.728	2	30.02	0.0032
	2	gi|58585172|	Phospholipase A2-1	SSGPNELGR		458.728	2	33.45	0.0015
	2	gi|58585172|	Phospholipase A2-1	SSGPNELGR		458.728	2	34.59	0.0011
	2	gi|58585172|	Phospholipase A2-1	SSGPNELGR		458.728	2	38.23	0.00049
	2	gi|58585172|	Phospholipase A2-1	SSGPNELGR		458.728	2	55.29	9.6e-006
	2	gi|58585172|	Phospholipase A2-1	SSGPNELGR		458.728	2	34.91	0.001
	2	gi|58585172|	Phospholipase A2-1	SSGPNELGR		458.728	2	46.49	7.3e-005
	2	gi|58585172|	Phospholipase A2-1	SSGPNELGR		458.728	2	37.64	0.00056
	2	gi|58585172|	Phospholipase A2-1	SSGPNELGR		458.728	2	36.13	0.00079
	2	gi|58585172|	Phospholipase A2-1	SSGPNELGR		458.728	2	42.53	0.00018
	2	gi|58585172|	Phospholipase A2-1	SSGPNELGR		458.728	2	78.54	4.5e-008
	2	gi|58585172|	Phospholipase A2-1	SSGPNELGR		458.728	2	65.96	8.2e-007
	2	gi|58585172|	Phospholipase A2-1	SSGPNELGR		458.728	2	42.91	0.00017
	2	gi|58585172|	Phospholipase A2-1	SSGPNELGR		458.728	2	47.79	5.4e-005
	2	gi|58585172|	Phospholipase A2-1	SSGPNELGR		458.728	2	49.70	3.5e-005
	2	gi|58585172|	Phospholipase A2-1	SSGPNELGR		458.728	2	55.62	8.9e-006
	2	gi|58585172|	Phospholipase A2-1	SSGPNELGR		458.728	2	41.41	0.00023
	2	gi|58585172|	Phospholipase A2-1	SSGPNELGR		458.728	2	42.30	0.00019
	2	gi|58585172|	Phospholipase A2-1	SSGPNELGR		458.728	2	32.28	0.0019
	2	gi|58585172|	Phospholipase A2-1	SSGPNELGR		458.728	2	35.18	0.00099
	2	gi|58585172|	Phospholipase A2-1	SSGPNELGR		458.728	2	33.29	0.0015
	2	gi|58585172|	Phospholipase A2-1	SSGPNELGR		458.728	2	37.08	0.00064
	2	gi|58585172|	Phospholipase A2-1	SSGPNELGR		458.729	2	54.94	1e-05
	2	gi|58585172|	Phospholipase A2-1	SSGPNELGR		458.729	2	33.48	0.0013
	2	gi|58585172|	Phospholipase A2-1	CLHYTVDK		518.249	2	33.51	0.0016
	2	gi|58585172|	Phospholipase A2-1	CLHYTVDK		518.25	2	31.62	0.0025
	2	gi|58585172|	Phospholipase A2-1	CLHYTVDK		518.25	2	33.42	0.0018
	2	gi|58585172|	Phospholipase A2-1	CLHYTVDK		518.25	2	33.53	0.0018
	2	gi|58585172|	Phospholipase A2-1	CLHYTVDK		518.25	2	30.56	0.0036
	2	gi|58585172|	Phospholipase A2-1	CLHYTVDK		518.25	2	32.73	0.0022
	2	gi|58585172|	Phospholipase A2-1	CLHYTVDK		518.25	2	42.59	0.00022
	2	gi|58585172|	Phospholipase A2-1	CLHYTVDK		518.25	2	31.77	0.0027
	2	gi|58585172|	Phospholipase A2-1	CLHYTVDK		518.25	2	35.24	0.0012
	2	gi|58585172|	Phospholipase A2-1	CLHYTVDK		518.25	2	40.77	0.00034
	2	gi|58585172|	Phospholipase A2-1	CLHYTVDK		518.25	2	42.39	0.00023
	2	gi|58585172|	Phospholipase A2-1	CLHYTVDK		518.25	2	32.15	0.0025
	2	gi|58585172|	Phospholipase A2-1	IGDNELEER		537.756	2	56.09	5e-06
	2	gi|58585172|	Phospholipase A2-1	IGDNELEER		537.757	2	63.03	1e-06
	2	gi|58585172|	Phospholipase A2-1	IGDNELEER		537.757	2	57.75	3.4e-006
	2	gi|58585172|	Phospholipase A2-1	IGDNELEER		537.757	2	70.95	1.6e-007
	2	gi|58585172|	Phospholipase A2-1	IGDNELEER		537.757	2	51.79	1.4e-005
	2	gi|58585172|	Phospholipase A2-1	IGDNELEER		537.757	2	78.18	4e-08
	2	gi|58585172|	Phospholipase A2-1	IGDNELEER		537.757	2	75.69	7.4e-008
	2	gi|58585172|	Phospholipase A2-1	IGDNELEER		537.757	2	59.45	3.1e-006
	2	gi|58585172|	Phospholipase A2-1	IGDNELEER		537.757	2	73.32	1.1e-007
	2	gi|58585172|	Phospholipase A2-1	VYQWFDLR		563.783	2	44.31	0.00015
	2	gi|58585172|	Phospholipase A2-1	VYQWFDLR		563.787	2	39.41	0.00047
	2	gi|58585172|	Phospholipase A2-1	VYQWFDLR		563.787	2	37.09	0.0008
	2	gi|58585172|	Phospholipase A2-1	VYQWFDLR		563.787	2	35.60	0.0011
	2	gi|58585172|	Phospholipase A2-1	VYQWFDLR		563.787	2	39.00	0.00052
	2	gi|58585172|	Phospholipase A2-1	VYQWFDLR		563.787	2	41.77	0.0003
	2	gi|58585172|	Phospholipase A2-1	VYQWFDLR		563.787	2	41.74	0.0003
	2	gi|58585172|	Phospholipase A2-1	VYQWFDLR		563.787	2	36.08	0.0011
	2	gi|58585172|	Phospholipase A2-1	VYQWFDLR		563.787	2	39.64	0.00048
	2	gi|58585172|	Phospholipase A2-1	VYQWFDLR		563.787	2	39.46	0.0005
	2	gi|58585172|	Phospholipase A2-1	VYQWFDLR		563.787	2	30.83	0.0037
	2	gi|58585172|	Phospholipase A2-1	VYQWFDLR		563.787	2	37.10	0.00087
	2	gi|58585172|	Phospholipase A2-1	VYQWFDLR		563.787	2	39.62	0.00049
	2	gi|58585172|	Phospholipase A2-1	VYQWFDLR		563.787	2	37.71	0.00075
	2	gi|58585172|	Phospholipase A2-1	VYQWFDLR		563.787	2	39.26	0.00053
	2	gi|58585172|	Phospholipase A2-1	VYQWFDLR		563.787	2	45.62	0.00012
	2	gi|58585172|	Phospholipase A2-1	VYQWFDLR		563.787	2	44.17	0.00017
	2	gi|58585172|	Phospholipase A2-1	VYQWFDLR		563.787	2	44.21	0.00017
	2	gi|58585172|	Phospholipase A2-1	VYQWFDLR		563.787	2	44.65	0.00017
	2	gi|58585172|	Phospholipase A2-1	VYQWFDLR		563.787	2	32.75	0.0026
	2	gi|58585172|	Phospholipase A2-1	VYQWFDLR		563.787	2	44.65	0.00017
	2	gi|58585172|	Phospholipase A2-1	VYQWFDLR		563.787	2	51.58	3.4e-005
	2	gi|58585172|	Phospholipase A2-1	VYQWFDLR		563.787	2	35.23	0.0015
	2	gi|58585172|	Phospholipase A2-1	VYQWFDLR		563.787	2	44.70	0.00017
	2	gi|58585172|	Phospholipase A2-1	VYQWFDLR		563.787	2	49.19	6e-05
	2	gi|58585172|	Phospholipase A2-1	VYQWFDLR		563.787	2	35.07	0.0011
	2	gi|58585172|	Phospholipase A2-1	VYQWFDLR		563.787	2	56.52	8.1e-006
	2	gi|58585172|	Phospholipase A2-1	VYQWFDLR		563.787	2	39.53	0.00041
	2	gi|58585172|	Phospholipase A2-1	VYQWFDLR		563.787	2	36.20	0.00088
	2	gi|58585172|	Phospholipase A2-1	VYQWFDLR		563.787	2	39.58	0.0004
	2	gi|58585172|	Phospholipase A2-1	VYQWFDLR		563.787	2	35.16	0.0011
	2	gi|58585172|	Phospholipase A2-1	VYQWFDLR		563.787	2	43.52	0.00016
	2	gi|58585172|	Phospholipase A2-1	VYQWFDLR		563.787	2	49.52	4.1e-005
	2	gi|58585172|	Phospholipase A2-1	VYQWFDLR		563.787	2	42.42	0.00021
	2	gi|58585172|	Phospholipase A2-1	VYQWFDLR		563.787	2	49.53	4.1e-005
	2	gi|58585172|	Phospholipase A2-1	VYQWFDLR		563.788	2	39.34	0.00042
	2	gi|58585172|	Phospholipase A2-1	VYQWFDLR		563.788	2	33.64	0.0016
	2	gi|58585172|	Phospholipase A2-1	VYQWFDLR		563.788	2	39.19	0.00044
	2	gi|58585172|	Phospholipase A2-1	VYQWFDLR		563.788	2	39.17	0.00044
	2	gi|58585172|	Phospholipase A2-1	VYQWFDLR		563.788	2	39.08	0.00045
	2	gi|58585172|	Phospholipase A2-1	VYQWFDLR		563.788	2	35.92	0.00093
	2	gi|58585172|	Phospholipase A2-1	VYQWFDLR		563.788	2	35.75	0.00097
	2	gi|58585172|	Phospholipase A2-1	VYQWFDLR		563.788	2	47.77	6.1e-005
	2	gi|58585172|	Phospholipase A2-1	VYQWFDLR		563.788	2	49.30	4.3e-005
	2	gi|58585172|	Phospholipase A2-1	VYQWFDLR		563.788	2	44.23	0.00014
	2	gi|58585172|	Phospholipase A2-1	VYQWFDLR		563.788	2	43.58	0.00016
	2	gi|58585172|	Phospholipase A2-1	VYQWFDLR		563.788	2	49.34	4.2e-005
	2	gi|58585172|	Phospholipase A2-1	VYQWFDLR		563.788	2	46.80	7.6e-005
	2	gi|58585172|	Phospholipase A2-1	VYQWFDLR		563.788	2	42.02	0.00023
	2	gi|58585172|	Phospholipase A2-1	VYQWFDLR		563.788	2	46.04	9.1e-005
	2	gi|58585172|	Phospholipase A2-1	VYQWFDLR		563.788	2	42.78	0.00019
	2	gi|58585172|	Phospholipase A2-1	VYQWFDLR		563.788	2	47.71	6.2e-005
	2	gi|58585172|	Phospholipase A2-1	VYQWFDLR		563.788	2	46.18	8.8e-005
	2	gi|58585172|	Phospholipase A2-1	VYQWFDLR		563.788	2	42.50	0.00021
	2	gi|58585172|	Phospholipase A2-1	VYQWFDLR		563.788	2	44.25	0.00014
	2	gi|58585172|	Phospholipase A2-1	VYQWFDLR		563.788	2	49.49	4.1e-005
	2	gi|58585172|	Phospholipase A2-1	VYQWFDLR		563.788	2	40.97	0.00029
	2	gi|58585172|	Phospholipase A2-1	VYQWFDLR		563.788	2	51.97	2.3e-005
	2	gi|58585172|	Phospholipase A2-1	VYQWFDLR		563.788	2	30.10	0.0036
	2	gi|58585172|	Phospholipase A2-1	VYQWFDLR		563.788	2	34.92	0.0012
	2	gi|58585172|	Phospholipase A2-1	VYQWFDLR		563.788	2	40.70	0.00031
	2	gi|58585172|	Phospholipase A2-1	VYQWFDLR		563.788	2	44.58	0.00013
	2	gi|58585172|	Phospholipase A2-1	VYQWFDLR		563.788	2	35.51	0.001
	2	gi|58585172|	Phospholipase A2-1	VYQWFDLR		563.788	2	37.34	0.00067
	2	gi|58585172|	Phospholipase A2-1	VYQWFDLR		563.788	2	49.25	4.3e-005
	2	gi|58585172|	Phospholipase A2-1	VYQWFDLR		563.788	2	49.43	4.2e-005
	2	gi|58585172|	Phospholipase A2-1	VYQWFDLR		563.788	2	39.83	0.00037
	2	gi|58585172|	Phospholipase A2-1	VYQWFDLR		563.788	2	41.68	0.00024
	2	gi|58585172|	Phospholipase A2-1	VYQWFDLR		563.788	2	44.68	0.00012
	2	gi|58585172|	Phospholipase A2-1	VYQWFDLR		563.788	2	41.60	0.00025
	2	gi|58585172|	Phospholipase A2-1	VYQWFDLR		563.788	2	36.96	0.00072
	2	gi|58585172|	Phospholipase A2-1	VYQWFDLR		563.788	2	39.68	0.00039
	2	gi|58585172|	Phospholipase A2-1	VYQWFDLR		563.788	2	35.86	0.00093
	2	gi|58585172|	Phospholipase A2-1	VYQWFDLR		563.788	2	39.39	0.00041
	2	gi|58585172|	Phospholipase A2-1	VYQWFDLR		563.788	2	46.31	8.4e-005
	2	gi|58585172|	Phospholipase A2-1	VYQWFDLR		563.788	2	44.62	0.00012
	2	gi|58585172|	Phospholipase A2-1	VYQWFDLR		563.788	2	44.43	0.00013
	2	gi|58585172|	Phospholipase A2-1	VYQWFDLR		563.788	2	35.50	0.001
	2	gi|58585172|	Phospholipase A2-1	VYQWFDLR		563.788	2	39.59	0.0004
	2	gi|58585172|	Phospholipase A2-1	VYQWFDLR		563.788	2	38.84	0.00047
	2	gi|58585172|	Phospholipase A2-1	VYQWFDLR		563.788	2	37.45	0.00065
	2	gi|58585172|	Phospholipase A2-1	VYQWFDLR		563.788	2	49.31	4.2e-005
	2	gi|58585172|	Phospholipase A2-1	VYQWFDLR		563.788	2	49.13	4.4e-005
	2	gi|58585172|	Phospholipase A2-1	VYQWFDLR		563.788	2	31.96	0.0023
	2	gi|58585172|	Phospholipase A2-1	VYQWFDLR		563.788	2	42.20	0.00022
	2	gi|58585172|	Phospholipase A2-1	VYQWFDLR		563.788	2	44.81	0.00012
	2	gi|58585172|	Phospholipase A2-1	VYQWFDLR		563.788	2	33.82	0.0015
	2	gi|58585172|	Phospholipase A2-1	VYQWFDLR		563.788	2	39.39	0.00041
	2	gi|58585172|	Phospholipase A2-1	VYQWFDLR		563.788	2	42.42	0.00021
	2	gi|58585172|	Phospholipase A2-1	VYQWFDLR		563.788	2	46.45	8.2e-005
	2	gi|58585172|	Phospholipase A2-1	VYQWFDLR		563.788	2	36.33	0.00084
	2	gi|58585172|	Phospholipase A2-1	VYQWFDLR		563.788	2	49.37	4.2e-005
	2	gi|58585172|	Phospholipase A2-1	VYQWFDLR		563.788	2	41.54	0.00025
	2	gi|58585172|	Phospholipase A2-1	VYQWFDLR		563.788	2	38.84	0.00047
	2	gi|58585172|	Phospholipase A2-1	VYQWFDLR		563.788	2	46.34	8.4e-005
	2	gi|58585172|	Phospholipase A2-1	VYQWFDLR		563.788	2	43.74	0.00015
	2	gi|58585172|	Phospholipase A2-1	VYQWFDLR		563.788	2	45.31	0.00011
	2	gi|58585172|	Phospholipase A2-1	VYQWFDLR		563.788	2	46.17	8.7e-005
	2	gi|58585172|	Phospholipase A2-1	VYQWFDLR		563.788	2	42.34	0.00021
	2	gi|58585172|	Phospholipase A2-1	VYQWFDLR		563.788	2	42.81	0.00019
	2	gi|58585172|	Phospholipase A2-1	VYQWFDLR		563.788	2	37.14	0.0007
	2	gi|58585172|	Phospholipase A2-1	VYQWFDLR		563.788	2	41.66	0.00025
	2	gi|58585172|	Phospholipase A2-1	VYQWFDLR		563.788	2	44.52	0.00013
	2	gi|58585172|	Phospholipase A2-1	VYQWFDLR		563.788	2	39.59	0.0004
	2	gi|58585172|	Phospholipase A2-1	VYQWFDLR		563.788	2	44.47	0.00013
	2	gi|58585172|	Phospholipase A2-1	VYQWFDLR		563.788	2	40.33	0.00033
	2	gi|58585172|	Phospholipase A2-1	VYQWFDLR		563.788	2	35.19	0.0011
	2	gi|58585172|	Phospholipase A2-1	VYQWFDLR		563.788	2	49.39	4.1e-005
	2	gi|58585172|	Phospholipase A2-1	VYQWFDLR		563.788	2	40.43	0.00033
	2	gi|58585172|	Phospholipase A2-1	VYQWFDLR		563.788	2	44.80	0.00012
	2	gi|58585172|	Phospholipase A2-1	VYQWFDLR		563.788	2	39.32	0.00042
	2	gi|58585172|	Phospholipase A2-1	VYQWFDLR		563.788	2	51.85	2.4e-005
	2	gi|58585172|	Phospholipase A2-1	VYQWFDLR		563.788	2	31.49	0.0026
	2	gi|58585172|	Phospholipase A2-1	VYQWFDLR		563.788	2	32.54	0.002
	2	gi|58585172|	Phospholipase A2-1	VYQWFDLR		563.788	2	32.91	0.0018
	2	gi|58585172|	Phospholipase A2-1	VYQWFDLR		563.788	2	44.57	0.00013
	2	gi|58585172|	Phospholipase A2-1	VYQWFDLR		563.788	2	49.53	4e-05
	2	gi|58585172|	Phospholipase A2-1	VYQWFDLR		563.788	2	35.95	0.00091
	2	gi|58585172|	Phospholipase A2-1	VYQWFDLR		563.788	2	32.01	0.0023
	2	gi|58585172|	Phospholipase A2-1	VYQWFDLR		563.788	2	34.63	0.0012
	2	gi|58585172|	Phospholipase A2-1	VYQWFDLR		563.788	2	39.58	0.0004
	2	gi|58585172|	Phospholipase A2-1	VYQWFDLR		563.788	2	49.03	4.5e-005
	2	gi|58585172|	Phospholipase A2-1	VYQWFDLR		563.788	2	39.42	0.00041
	2	gi|58585172|	Phospholipase A2-1	VYQWFDLR		563.788	2	40.59	0.00031
	2	gi|58585172|	Phospholipase A2-1	VYQWFDLR		563.788	2	49.50	4e-05
	2	gi|58585172|	Phospholipase A2-1	VYQWFDLR		563.788	2	42.78	0.00019
	2	gi|58585172|	Phospholipase A2-1	VYQWFDLR		563.788	2	35.44	0.001
	2	gi|58585172|	Phospholipase A2-1	VYQWFDLR		563.788	2	46.36	8.3e-005
	2	gi|58585172|	Phospholipase A2-1	VYQWFDLR		563.788	2	37.12	0.0007
	2	gi|58585172|	Phospholipase A2-1	VYQWFDLR		563.788	2	48.61	5e-05
	2	gi|58585172|	Phospholipase A2-1	VYQWFDLR		563.788	2	44.41	0.00013
	2	gi|58585172|	Phospholipase A2-1	VYQWFDLR		563.788	2	38.86	0.00047
	2	gi|58585172|	Phospholipase A2-1	VYQWFDLR		563.788	2	41.24	0.00027
	2	gi|58585172|	Phospholipase A2-1	VYQWFDLR		563.789	2	42.02	0.00023
	2	gi|58585172|	Phospholipase A2-1	VYQWFDLR		563.789	2	38.09	0.00056
	2	gi|58585172|	Phospholipase A2-1	VYQWFDLR		563.789	2	42.72	0.00022
	2	gi|58585172|	Phospholipase A2-1	VYQWFDLR		563.789	2	41.81	0.00027
	2	gi|58585172|	Phospholipase A2-1	VYQWFDLR		563.789	2	37.37	0.00074
	2	gi|58585172|	Phospholipase A2-1	VYQWFDLR		563.791	2	49.56	5.4e-005
	2	gi|58585172|	Phospholipase A2-1	VYQWFDLR		563.792	2	37.66	0.00076
	2	gi|58585172|	Phospholipase A2-1	MYFNLIDTK		572.788	2	41.76	0.00022
	2	gi|58585172|	Phospholipase A2-1	MYFNLIDTK		572.788	2	39.73	0.00035
	2	gi|58585172|	Phospholipase A2-1	MYFNLIDTK		572.788	2	56.64	7e-06
	2	gi|58585172|	Phospholipase A2-1	MYFNLIDTK		572.789	2	51.73	2.2e-005
	2	gi|58585172|	Phospholipase A2-1	MYFNLIDTK		572.789	2	35.48	0.00092
	2	gi|58585172|	Phospholipase A2-1	MYFNLIDTK		572.789	2	40.75	0.00027
	2	gi|58585172|	Phospholipase A2-1	MYFNLIDTK		572.789	2	63.68	1.4e-006
	2	gi|58585172|	Phospholipase A2-1	MYFNLIDTK		572.789	2	31.37	0.0025
	2	gi|58585172|	Phospholipase A2-1	MYFNLIDTK		572.789	2	42.64	0.00019
	2	gi|58585172|	Phospholipase A2-1	MYFNLIDTK		572.789	2	40.60	0.0003
	2	gi|58585172|	Phospholipase A2-1	MYFNLIDTK		572.789	2	41.11	0.00026
	2	gi|58585172|	Phospholipase A2-1	MYFNLIDTK		572.789	2	56.99	6.8e-006
	2	gi|58585172|	Phospholipase A2-1	MYFNLIDTK		572.789	2	43.67	0.00015
	2	gi|58585172|	Phospholipase A2-1	MYFNLIDTK		572.789	2	40.90	0.00028
	2	gi|58585172|	Phospholipase A2-1	MYFNLIDTK		572.789	2	56.95	6.9e-006
	2	gi|58585172|	Phospholipase A2-1	MYFNLIDTK		572.789	2	49.15	4.1e-005
	2	gi|58585172|	Phospholipase A2-1	MYFNLIDTK		572.789	2	34.79	0.0012
	2	gi|58585172|	Phospholipase A2-1	MYFNLIDTK		572.789	2	41.17	0.00027
	2	gi|58585172|	Phospholipase A2-1	MYFNLIDTK		572.789	2	42.88	0.00018
	2	gi|58585172|	Phospholipase A2-1	MYFNLIDTK		572.789	2	31.12	0.0027
	2	gi|58585172|	Phospholipase A2-1	MYFNLIDTK		572.789	2	46.67	7.6e-005
	2	gi|58585172|	Phospholipase A2-1	MYFNLIDTK		572.789	2	39.10	0.00044
	2	gi|58585172|	Phospholipase A2-1	MYFNLIDTK		572.789	2	50.68	3e-05
	2	gi|58585172|	Phospholipase A2-1	MYFNLIDTK		572.789	2	53.20	1.7e-005
	2	gi|58585172|	Phospholipase A2-1	MYFNLIDTK		572.789	2	43.27	0.00017
	2	gi|58585172|	Phospholipase A2-1	MYFNLIDTK		572.789	2	45.39	9.4e-005
	2	gi|58585172|	Phospholipase A2-1	MYFNLIDTK		572.789	2	45.41	9.4e-005
	2	gi|58585172|	Phospholipase A2-1	MYFNLIDTK		572.789	2	47.42	5.9e-005
	2	gi|58585172|	Phospholipase A2-1	MYFNLIDTK		572.789	2	34.34	0.0012
	2	gi|58585172|	Phospholipase A2-1	MYFNLIDTK		572.789	2	50.45	2.9e-005
	2	gi|58585172|	Phospholipase A2-1	MYFNLIDTK		572.789	2	44.78	0.00011
	2	gi|58585172|	Phospholipase A2-1	MYFNLIDTK		572.789	2	45.09	9.8e-005
	2	gi|58585172|	Phospholipase A2-1	MYFNLIDTK		572.789	2	45.39	9.1e-005
	2	gi|58585172|	Phospholipase A2-1	MYFNLIDTK		572.789	2	57.86	5.2e-006
	2	gi|58585172|	Phospholipase A2-1	MYFNLIDTK		572.789	2	31.47	0.0022
	2	gi|58585172|	Phospholipase A2-1	MYFNLIDTK		572.789	2	60.87	2.6e-006
	2	gi|58585172|	Phospholipase A2-1	MYFNLIDTK		572.789	2	45.72	8.4e-005
	2	gi|58585172|	Phospholipase A2-1	MYFNLIDTK		572.789	2	49.12	3.9e-005
	2	gi|58585172|	Phospholipase A2-1	MYFNLIDTK		572.789	2	45.65	8.6e-005
	2	gi|58585172|	Phospholipase A2-1	MYFNLIDTK		572.789	2	39.89	0.00032
	2	gi|58585172|	Phospholipase A2-1	MYFNLIDTK		572.789	2	47.83	5.2e-005
	2	gi|58585172|	Phospholipase A2-1	MYFNLIDTK		572.789	2	31.04	0.0025
	2	gi|58585172|	Phospholipase A2-1	MYFNLIDTK		572.789	2	53.44	1.4e-005
	2	gi|58585172|	Phospholipase A2-1	MYFNLIDTK		572.789	2	59.70	3.4e-006
	2	gi|58585172|	Phospholipase A2-1	MYFNLIDTK		572.789	2	40.00	0.00031
	2	gi|58585172|	Phospholipase A2-1	MYFNLIDTK		572.789	2	37.82	0.00052
	2	gi|58585172|	Phospholipase A2-1	MYFNLIDTK		572.789	2	43.21	0.00015
	2	gi|58585172|	Phospholipase A2-1	MYFNLIDTK		572.789	2	35.22	0.00095
	2	gi|58585172|	Phospholipase A2-1	MYFNLIDTK		572.789	2	49.58	3.5e-005
	2	gi|58585172|	Phospholipase A2-1	MYFNLIDTK		572.789	2	45.86	8.2e-005
	2	gi|58585172|	Phospholipase A2-1	MYFNLIDTK		572.789	2	51.47	2.2e-005
	2	gi|58585172|	Phospholipase A2-1	MYFNLIDTK		572.789	2	35.41	0.00091
	2	gi|58585172|	Phospholipase A2-1	MYFNLIDTK		572.789	2	43.20	0.00015
	2	gi|58585172|	Phospholipase A2-1	MYFNLIDTK		572.789	2	46.79	6.6e-005
	2	gi|58585172|	Phospholipase A2-1	MYFNLIDTK		572.789	2	37.59	0.00055
	2	gi|58585172|	Phospholipase A2-1	MYFNLIDTK		572.789	2	60.15	3e-06
	2	gi|58585172|	Phospholipase A2-1	MYFNLIDTK		572.789	2	49.03	3.9e-005
	2	gi|58585172|	Phospholipase A2-1	MYFNLIDTK		572.789	2	47.77	5.3e-005
	2	gi|58585172|	Phospholipase A2-1	MYFNLIDTK		572.789	2	33.91	0.0013
	2	gi|58585172|	Phospholipase A2-1	MYFNLIDTK		572.789	2	43.62	0.00013
	2	gi|58585172|	Phospholipase A2-1	MYFNLIDTK		572.789	2	43.68	0.00013
	2	gi|58585172|	Phospholipase A2-1	MYFNLIDTK		572.789	2	56.06	7.7e-006
	2	gi|58585172|	Phospholipase A2-1	MYFNLIDTK		572.79	2	47.31	5.8e-005
	2	gi|58585172|	Phospholipase A2-1	MYFNLIDTK		572.79	2	49.61	3.4e-005
	2	gi|58585172|	Phospholipase A2-1	MYFNLIDTK		572.79	2	50.87	2.5e-005
	2	gi|58585172|	Phospholipase A2-1	MYFNLIDTK		572.79	2	63.68	1.3e-006
	2	gi|58585172|	Phospholipase A2-1	MYFNLIDTK		572.79	2	38.79	0.0004
	2	gi|58585172|	Phospholipase A2-1	MYFNLIDTK		572.79	2	42.20	0.00018
	2	gi|58585172|	Phospholipase A2-1	MYFNLIDTK		572.79	2	47.36	5.6e-005
	2	gi|58585172|	Phospholipase A2-1	MYFNLIDTK		572.79	2	45.88	7.9e-005
	2	gi|58585172|	Phospholipase A2-1	MYFNLIDTK		572.79	2	33.90	0.0012
	2	gi|58585172|	Phospholipase A2-1	MYFNLIDTK		572.79	2	43.75	0.00013
	2	gi|58585172|	Phospholipase A2-1	MYFNLIDTK		572.79	2	45.43	8.7e-005
	2	gi|58585172|	Phospholipase A2-1	MYFNLIDTK		572.79	2	44.89	0.00012
	2	gi|58585172|	Phospholipase A2-1	MYFNLIDTK		572.79	2	55.31	1e-05
	2	gi|58585172|	Phospholipase A2-1	MYFNLIDTK		572.79	2	48.55	5e-05
	2	gi|58585172|	Phospholipase A2-1	MYFNLIDTK		572.79	2	48.00	5.6e-005
	2	gi|58585172|	Phospholipase A2-1	MYFNLIDTK		572.79	2	55.37	1e-05
	2	gi|58585172|	Phospholipase A2-1	MYFNLIDTK		572.79	2	47.03	7e-05
	2	gi|58585172|	Phospholipase A2-1	MYFNLIDTK		572.791	2	41.14	0.0003
	2	gi|58585172|	Phospholipase A2-1	MYFNLIDTK		572.791	2	55.53	1.1e-005
	2	gi|58585172|	Phospholipase A2-1	MYFNLIDTK		572.792	2	42.90	0.0002
	2	gi|58585172|	Phospholipase A2-1	MYFNLIDTK		572.793	2	56.15	9.8e-006
	2	gi|58585172|	Phospholipase A2-1	MYFNLIDTK		572.795	2	35.67	0.0012
	2	gi|58585172|	Phospholipase A2-1	MYFNLIDTK	Oxidation (M)	580.783	2	56.59	7.6e-006
	2	gi|58585172|	Phospholipase A2-1	MYFNLIDTK	Oxidation (M)	580.785	2	70.44	3.3e-007
	2	gi|58585172|	Phospholipase A2-1	MYFNLIDTK	Oxidation (M)	580.786	2	39.71	0.00036
	2	gi|58585172|	Phospholipase A2-1	MYFNLIDTK	Oxidation (M)	580.786	2	52.10	2.1e-005
	2	gi|58585172|	Phospholipase A2-1	MYFNLIDTK	Oxidation (M)	580.786	2	58.45	4.8e-006
	2	gi|58585172|	Phospholipase A2-1	MYFNLIDTK	Oxidation (M)	580.786	2	50.92	2.7e-005
	2	gi|58585172|	Phospholipase A2-1	MYFNLIDTK	Oxidation (M)	580.786	2	45.82	8.8e-005
	2	gi|58585172|	Phospholipase A2-1	MYFNLIDTK	Oxidation (M)	580.786	2	36.74	0.00071
	2	gi|58585172|	Phospholipase A2-1	MYFNLIDTK	Oxidation (M)	580.786	2	39.30	0.00039
	2	gi|58585172|	Phospholipase A2-1	MYFNLIDTK	Oxidation (M)	580.786	2	49.10	4.1e-005
	2	gi|58585172|	Phospholipase A2-1	MYFNLIDTK	Oxidation (M)	580.786	2	47.62	5.8e-005
	2	gi|58585172|	Phospholipase A2-1	MYFNLIDTK	Oxidation (M)	580.786	2	44.55	0.00012
	2	gi|58585172|	Phospholipase A2-1	MYFNLIDTK	Oxidation (M)	580.786	2	57.18	6.4e-006
	2	gi|58585172|	Phospholipase A2-1	MYFNLIDTK	Oxidation (M)	580.786	2	48.63	4.7e-005
	2	gi|58585172|	Phospholipase A2-1	MYFNLIDTK	Oxidation (M)	580.786	2	47.17	7.1e-005
	2	gi|58585172|	Phospholipase A2-1	MYFNLIDTK	Oxidation (M)	580.786	2	48.92	4.7e-005
	2	gi|58585172|	Phospholipase A2-1	MYFNLIDTK	Oxidation (M)	580.786	2	60.56	3.3e-006
	2	gi|58585172|	Phospholipase A2-1	MYFNLIDTK	Oxidation (M)	580.786	2	55.69	1e-05
	2	gi|58585172|	Phospholipase A2-1	MYFNLIDTK	Oxidation (M)	580.786	2	37.42	0.00067
	2	gi|58585172|	Phospholipase A2-1	MYFNLIDTK	Oxidation (M)	580.786	2	38.77	0.00049
	2	gi|58585172|	Phospholipase A2-1	MYFNLIDTK	Oxidation (M)	580.786	2	54.76	1.2e-005
	2	gi|58585172|	Phospholipase A2-1	MYFNLIDTK	Oxidation (M)	580.786	2	48.78	4.9e-005
	2	gi|58585172|	Phospholipase A2-1	MYFNLIDTK	Oxidation (M)	580.786	2	53.12	1.8e-005
	2	gi|58585172|	Phospholipase A2-1	MYFNLIDTK	Oxidation (M)	580.786	2	43.95	0.00015
	2	gi|58585172|	Phospholipase A2-1	MYFNLIDTK	Oxidation (M)	580.786	2	56.97	7.4e-006
	2	gi|58585172|	Phospholipase A2-1	MYFNLIDTK	Oxidation (M)	580.786	2	63.81	1.5e-006
	2	gi|58585172|	Phospholipase A2-1	MYFNLIDTK	Oxidation (M)	580.787	2	59.58	4.1e-006
	2	gi|58585172|	Phospholipase A2-1	MYFNLIDTK	Oxidation (M)	580.787	2	62.11	2.3e-006
	2	gi|58585172|	Phospholipase A2-1	MYFNLIDTK	Oxidation (M)	580.787	2	32.57	0.002
	2	gi|58585172|	Phospholipase A2-1	MYFNLIDTK	Oxidation (M)	580.787	2	57.92	6e-06
	2	gi|58585172|	Phospholipase A2-1	MYFNLIDTK	Oxidation (M)	580.787	2	40.20	0.00032
	2	gi|58585172|	Phospholipase A2-1	MYFNLIDTK	Oxidation (M)	580.787	2	39.73	0.00036
	2	gi|58585172|	Phospholipase A2-1	MYFNLIDTK	Oxidation (M)	580.787	2	46.88	6.9e-005
	2	gi|58585172|	Phospholipase A2-1	MYFNLIDTK	Oxidation (M)	580.787	2	43.81	0.00014
	2	gi|58585172|	Phospholipase A2-1	MYFNLIDTK	Oxidation (M)	580.787	2	57.84	5.5e-006
	2	gi|58585172|	Phospholipase A2-1	MYFNLIDTK	Oxidation (M)	580.787	2	43.49	0.00015
	2	gi|58585172|	Phospholipase A2-1	MYFNLIDTK	Oxidation (M)	580.787	2	33.54	0.0015
	2	gi|58585172|	Phospholipase A2-1	MYFNLIDTK	Oxidation (M)	580.787	2	56.38	7.7e-006
	2	gi|58585172|	Phospholipase A2-1	MYFNLIDTK	Oxidation (M)	580.787	2	47.92	5.4e-005
	2	gi|58585172|	Phospholipase A2-1	MYFNLIDTK	Oxidation (M)	580.787	2	39.99	0.00034
	2	gi|58585172|	Phospholipase A2-1	MYFNLIDTK	Oxidation (M)	580.787	2	39.54	0.00037
	2	gi|58585172|	Phospholipase A2-1	MYFNLIDTK	Oxidation (M)	580.787	2	63.34	1.6e-006
	2	gi|58585172|	Phospholipase A2-1	MYFNLIDTK	Oxidation (M)	580.787	2	36.76	0.00071
	2	gi|58585172|	Phospholipase A2-1	MYFNLIDTK	Oxidation (M)	580.787	2	52.70	1.8e-005
	2	gi|58585172|	Phospholipase A2-1	MYFNLIDTK	Oxidation (M)	580.787	2	31.16	0.0026
	2	gi|58585172|	Phospholipase A2-1	MYFNLIDTK	Oxidation (M)	580.787	2	35.71	0.0009
	2	gi|58585172|	Phospholipase A2-1	MYFNLIDTK	Oxidation (M)	580.787	2	36.42	0.00076
	2	gi|58585172|	Phospholipase A2-1	MYFNLIDTK	Oxidation (M)	580.787	2	42.46	0.00019
	2	gi|58585172|	Phospholipase A2-1	MYFNLIDTK	Oxidation (M)	580.787	2	47.20	6e-05
	2	gi|58585172|	Phospholipase A2-1	MYFNLIDTK	Oxidation (M)	580.787	2	44.03	0.00012
	2	gi|58585172|	Phospholipase A2-1	MYFNLIDTK	Oxidation (M)	580.787	2	39.35	0.00037
	2	gi|58585172|	Phospholipase A2-1	MYFNLIDTK	Oxidation (M)	580.787	2	49.48	3.6e-005
	2	gi|58585172|	Phospholipase A2-1	MYFNLIDTK	Oxidation (M)	580.787	2	47.63	5.4e-005
	2	gi|58585172|	Phospholipase A2-1	MYFNLIDTK	Oxidation (M)	580.787	2	50.57	2.8e-005
	2	gi|58585172|	Phospholipase A2-1	MYFNLIDTK	Oxidation (M)	580.787	2	40.25	0.00029
	2	gi|58585172|	Phospholipase A2-1	MYFNLIDTK	Oxidation (M)	580.787	2	43.31	0.00014
	2	gi|58585172|	Phospholipase A2-1	MYFNLIDTK	Oxidation (M)	580.787	2	42.52	0.00017
	2	gi|58585172|	Phospholipase A2-1	MYFNLIDTK	Oxidation (M)	580.787	2	37.01	0.00062
	2	gi|58585172|	Phospholipase A2-1	MYFNLIDTK	Oxidation (M)	580.787	2	36.15	0.00075
	2	gi|58585172|	Phospholipase A2-1	MYFNLIDTK	Oxidation (M)	580.787	2	47.89	5e-05
	2	gi|58585172|	Phospholipase A2-1	MYFNLIDTK	Oxidation (M)	580.788	2	49.06	4.3e-005
	2	gi|58585172|	Phospholipase A2-1	MYFNLIDTK	Oxidation (M)	580.788	2	47.45	6.3e-005
	2	gi|58585172|	Phospholipase A2-1	MYFNLIDTK	Oxidation (M)	580.788	2	42.76	0.00019
	2	gi|58585172|	Phospholipase A2-1	MYFNLIDTK	Oxidation (M)	580.788	2	47.65	6.3e-005
	2	gi|58585172|	Phospholipase A2-1	MYFNLIDTK	Oxidation (M)	580.788	2	53.42	1.7e-005
	2	gi|58585172|	Phospholipase A2-1	MYFNLIDTK	Oxidation (M)	580.788	2	39.94	0.00042
	2	gi|58585172|	Phospholipase A2-1	MYFNLIDTK	Oxidation (M)	580.789	2	32.74	0.0019
	2	gi|58585172|	Phospholipase A2-1	MYFNLIDTK	Oxidation (M)	580.789	2	36.57	0.0008
	2	gi|58585172|	Phospholipase A2-1	MYFNLIDTK	Oxidation (M)	580.79	2	31.35	0.0029
	2	gi|58585172|	Phospholipase A2-1	MYFNLIDTK	Oxidation (M)	580.79	2	57.24	7.7e-006
	2	gi|58585172|	Phospholipase A2-1	MYFNLIDTK	Oxidation (M)	580.791	2	55.51	1.1e-005
	2	gi|58585172|	Phospholipase A2-1	MYFNLIDTK	Oxidation (M)	580.791	2	34.38	0.0014
	2	gi|58585172|	Phospholipase A2-1	HGLTNTASHTR		398.87	3	36.78	0.00085
	2	gi|58585172|	Phospholipase A2-1	HGLTNTASHTR		597.802	2	63.53	1.8e-006
	2	gi|58585172|	Phospholipase A2-1	HGLTNTASHTR		597.802	2	38.95	0.00053
	2	gi|58585172|	Phospholipase A2-1	HGLTNTASHTR		597.802	2	61.37	3e-06
	2	gi|58585172|	Phospholipase A2-1	HGLTNTASHTR		398.87	3	35.78	0.0011
	2	gi|58585172|	Phospholipase A2-1	HGLTNTASHTR		398.871	3	36.69	0.00088
	2	gi|58585172|	Phospholipase A2-1	HGLTNTASHTR		398.871	3	35.15	0.0013
	2	gi|58585172|	Phospholipase A2-1	HGLTNTASHTR		597.803	2	30.52	0.0035
	2	gi|58585172|	Phospholipase A2-1	HGLTNTASHTR		597.803	2	37.91	0.00063
	2	gi|58585172|	Phospholipase A2-1	HGLTNTASHTR		398.871	3	42.41	0.00022
	2	gi|58585172|	Phospholipase A2-1	HGLTNTASHTR		597.803	2	34.10	0.0015
	2	gi|58585172|	Phospholipase A2-1	HGLTNTASHTR		597.803	2	31.59	0.0025
	2	gi|58585172|	Phospholipase A2-1	HGLTNTASHTR		597.803	2	32.98	0.0018
	2	gi|58585172|	Phospholipase A2-1	HGLTNTASHTR		597.803	2	32.70	0.0019
	2	gi|58585172|	Phospholipase A2-1	HGLTNTASHTR		597.804	2	35.51	0.0012
	2	gi|58585172|	Phospholipase A2-1	LEHPVTGCGER		418.867	3	48.18	3.4e-005
	2	gi|58585172|	Phospholipase A2-1	LEHPVTGCGER		418.868	3	47.98	3.8e-005
	2	gi|58585172|	Phospholipase A2-1	LEHPVTGCGER		418.868	3	43.75	0.0001
	2	gi|58585172|	Phospholipase A2-1	LEHPVTGCGER		627.798	2	33.71	0.001
	2	gi|58585172|	Phospholipase A2-1	LEHPVTGCGER		627.798	2	48.22	3.6e-005
	2	gi|58585172|	Phospholipase A2-1	LEHPVTGCGER		418.868	3	45.78	6.5e-005
	2	gi|58585172|	Phospholipase A2-1	LEHPVTGCGER		627.798	2	42.27	0.00015
	2	gi|58585172|	Phospholipase A2-1	LEHPVTGCGER		627.798	2	35.05	0.00077
	2	gi|58585172|	Phospholipase A2-1	LEHPVTGCGER		418.868	3	35.42	0.0007
	2	gi|58585172|	Phospholipase A2-1	LEHPVTGCGER		418.868	3	63.69	1e-06
	2	gi|58585172|	Phospholipase A2-1	LEHPVTGCGER		627.799	2	43.28	0.00012
	2	gi|58585172|	Phospholipase A2-1	LEHPVTGCGER		418.868	3	45.55	6.8e-005
	2	gi|58585172|	Phospholipase A2-1	LEHPVTGCGER		418.868	3	59.76	2.6e-006
	2	gi|58585172|	Phospholipase A2-1	VYQWFDLRK		627.834	2	31.52	0.0024
	2	gi|58585172|	Phospholipase A2-1	VYQWFDLRK		627.835	2	37.30	0.00063
	2	gi|58585172|	Phospholipase A2-1	VYQWFDLRK		627.835	2	35.16	0.001
	2	gi|58585172|	Phospholipase A2-1	VYQWFDLRK		627.835	2	32.06	0.0021
	2	gi|58585172|	Phospholipase A2-1	VYQWFDLRK		627.836	2	30.12	0.0033
	2	gi|58585172|	Phospholipase A2-1	VYQWFDLRK		627.836	2	37.75	0.00056
	2	gi|58585172|	Phospholipase A2-1	NSADTISSYFVGK		694.831	2	61.52	1.7e-006
	2	gi|58585172|	Phospholipase A2-1	NSADTISSYFVGK		694.837	2	40.14	0.00032
	2	gi|58585172|	Phospholipase A2-1	NSADTISSYFVGK		694.837	2	52.98	1.7e-005
	2	gi|58585172|	Phospholipase A2-1	NSADTISSYFVGK		694.837	2	62.42	1.9e-006
	2	gi|58585172|	Phospholipase A2-1	NSADTISSYFVGK		694.838	2	50.46	3e-05
	2	gi|58585172|	Phospholipase A2-1	NSADTISSYFVGK		694.838	2	78.51	4.7e-008
	2	gi|58585172|	Phospholipase A2-1	NSADTISSYFVGK		694.838	2	50.50	3e-05
	2	gi|58585172|	Phospholipase A2-1	NSADTISSYFVGK		694.838	2	61.19	2.5e-006
	2	gi|58585172|	Phospholipase A2-1	NSADTISSYFVGK		694.838	2	70.77	2.8e-007
	2	gi|58585172|	Phospholipase A2-1	NSADTISSYFVGK		694.838	2	69.37	3.9e-007
	2	gi|58585172|	Phospholipase A2-1	NSADTISSYFVGK		694.838	2	51.18	2.6e-005
	2	gi|58585172|	Phospholipase A2-1	NSADTISSYFVGK		694.838	2	43.24	0.00016
	2	gi|58585172|	Phospholipase A2-1	NSADTISSYFVGK		694.838	2	54.83	1.1e-005
	2	gi|58585172|	Phospholipase A2-1	NSADTISSYFVGK		694.838	2	39.06	0.00042
	2	gi|58585172|	Phospholipase A2-1	NSADTISSYFVGK		694.838	2	56.93	6.8e-006
	2	gi|58585172|	Phospholipase A2-1	NSADTISSYFVGK		694.838	2	76.28	7.9e-008
	2	gi|58585172|	Phospholipase A2-1	NSADTISSYFVGK		694.838	2	39.49	0.00038
	2	gi|58585172|	Phospholipase A2-1	NSADTISSYFVGK		694.838	2	47.91	5.4e-005
	2	gi|58585172|	Phospholipase A2-1	NSADTISSYFVGK		694.838	2	75.68	9.1e-008
	2	gi|58585172|	Phospholipase A2-1	NSADTISSYFVGK		694.838	2	40.27	0.00031
	2	gi|58585172|	Phospholipase A2-1	NSADTISSYFVGK		694.838	2	70.13	3.3e-007
	2	gi|58585172|	Phospholipase A2-1	NSADTISSYFVGK		694.838	2	73.13	1.6e-007
	2	gi|58585172|	Phospholipase A2-1	NSADTISSYFVGK		694.838	2	48.82	4.4e-005
	2	gi|58585172|	Phospholipase A2-1	NSADTISSYFVGK		694.838	2	80.75	2.8e-008
	2	gi|58585172|	Phospholipase A2-1	NSADTISSYFVGK		694.838	2	39.19	0.0004
	2	gi|58585172|	Phospholipase A2-1	NSADTISSYFVGK		694.838	2	40.37	0.0003
	2	gi|58585172|	Phospholipase A2-1	NSADTISSYFVGK		694.838	2	61.99	2.1e-006
	2	gi|58585172|	Phospholipase A2-1	NSADTISSYFVGK		694.838	2	40.12	0.00032
	2	gi|58585172|	Phospholipase A2-1	NSADTISSYFVGK		694.838	2	55.50	9.3e-006
	2	gi|58585172|	Phospholipase A2-1	NSADTISSYFVGK		694.838	2	98.27	4.9e-010
	2	gi|58585172|	Phospholipase A2-1	NSADTISSYFVGK		694.838	2	79.86	3.4e-008
	2	gi|58585172|	Phospholipase A2-1	NSADTISSYFVGK		694.838	2	70.38	3e-07
	2	gi|58585172|	Phospholipase A2-1	NSADTISSYFVGK		694.838	2	54.51	1.2e-005
	2	gi|58585172|	Phospholipase A2-1	NSADTISSYFVGK		694.838	2	61.23	2.5e-006
	2	gi|58585172|	Phospholipase A2-1	NSADTISSYFVGK		694.838	2	79.54	3.7e-008
	2	gi|58585172|	Phospholipase A2-1	NSADTISSYFVGK		694.838	2	77.33	6.1e-008
	2	gi|58585172|	Phospholipase A2-1	NSADTISSYFVGK		694.838	2	41.71	0.00021
	2	gi|58585172|	Phospholipase A2-1	NSADTISSYFVGK		694.838	2	67.93	5e-07
	2	gi|58585172|	Phospholipase A2-1	NSADTISSYFVGK		694.838	2	69.36	3.6e-007
	2	gi|58585172|	Phospholipase A2-1	NSADTISSYFVGK		694.838	2	50.44	2.8e-005
	2	gi|58585172|	Phospholipase A2-1	NSADTISSYFVGK		694.838	2	73.30	1.4e-007
	2	gi|58585172|	Phospholipase A2-1	NSADTISSYFVGK		694.838	2	68.40	4.5e-007
	2	gi|58585172|	Phospholipase A2-1	NSADTISSYFVGK		694.838	2	71.66	2.1e-007
	2	gi|58585172|	Phospholipase A2-1	NSADTISSYFVGK		694.838	2	44.35	0.00011
	2	gi|58585172|	Phospholipase A2-1	NSADTISSYFVGK		694.838	2	81.72	2.1e-008
	2	gi|58585172|	Phospholipase A2-1	NSADTISSYFVGK		694.838	2	67.68	5.3e-007
	2	gi|58585172|	Phospholipase A2-1	NSADTISSYFVGK		694.838	2	82.29	1.8e-008
	2	gi|58585172|	Phospholipase A2-1	NSADTISSYFVGK		694.838	2	66.55	6.9e-007
	2	gi|58585172|	Phospholipase A2-1	NSADTISSYFVGK		694.838	2	40.01	0.0003
	2	gi|58585172|	Phospholipase A2-1	NSADTISSYFVGK		694.838	2	42.76	0.00016
	2	gi|58585172|	Phospholipase A2-1	NSADTISSYFVGK		694.838	2	61.24	2.3e-006
	2	gi|58585172|	Phospholipase A2-1	NSADTISSYFVGK		694.838	2	67.47	5.5e-007
	2	gi|58585172|	Phospholipase A2-1	NSADTISSYFVGK		694.838	2	64.24	1.1e-006
	2	gi|58585172|	Phospholipase A2-1	NSADTISSYFVGK		694.838	2	76.87	6.3e-008
	2	gi|58585172|	Phospholipase A2-1	NSADTISSYFVGK		694.838	2	66.31	7.1e-007
	2	gi|58585172|	Phospholipase A2-1	NSADTISSYFVGK		694.838	2	52.10	1.9e-005
	2	gi|58585172|	Phospholipase A2-1	NSADTISSYFVGK		694.838	2	43.65	0.00013
	2	gi|58585172|	Phospholipase A2-1	NSADTISSYFVGK		694.838	2	52.95	1.5e-005
	2	gi|58585172|	Phospholipase A2-1	NSADTISSYFVGK		694.838	2	64.52	1.1e-006
	2	gi|58585172|	Phospholipase A2-1	NSADTISSYFVGK		694.838	2	69.98	3.1e-007
	2	gi|58585172|	Phospholipase A2-1	NSADTISSYFVGK		694.838	2	43.35	0.00014
	2	gi|58585172|	Phospholipase A2-1	NSADTISSYFVGK		694.838	2	49.31	3.6e-005
	2	gi|58585172|	Phospholipase A2-1	NSADTISSYFVGK		694.838	2	69.93	3.1e-007
	2	gi|58585172|	Phospholipase A2-1	NSADTISSYFVGK		694.839	2	44.21	0.00012
	2	gi|58585172|	Phospholipase A2-1	NSADTISSYFVGK		694.839	2	37.64	0.00056
	2	gi|58585172|	Phospholipase A2-1	NSADTISSYFVGK		694.839	2	70.36	3e-07
	2	gi|58585172|	Phospholipase A2-1	NSADTISSYFVGK		694.839	2	60.68	2.8e-006
	2	gi|58585172|	Phospholipase A2-1	NSADTISSYFVGK		694.839	2	60.36	3e-06
	2	gi|58585172|	Phospholipase A2-1	NSADTISSYFVGK		694.839	2	71.92	2.1e-007
	2	gi|58585172|	Phospholipase A2-1	NSADTISSYFVGK		694.839	2	33.46	0.0015
	2	gi|58585172|	Phospholipase A2-1	NSADTISSYFVGK		694.839	2	55.32	9.5e-006
	2	gi|58585172|	Phospholipase A2-1	NSADTISSYFVGK		694.839	2	43.98	0.00013
	2	gi|58585172|	Phospholipase A2-1	NSADTISSYFVGK		694.839	2	45.56	9e-05
	2	gi|58585172|	Phospholipase A2-1	NSADTISSYFVGK		694.839	2	54.62	1.1e-005
	2	gi|58585172|	Phospholipase A2-1	NSADTISSYFVGK		694.839	2	76.52	7.2e-008
	2	gi|58585172|	Phospholipase A2-1	NSADTISSYFVGK		694.839	2	64.77	1.1e-006
	2	gi|58585172|	Phospholipase A2-1	NSADTISSYFVGK		694.839	2	82.20	2e-08
	2	gi|58585172|	Phospholipase A2-1	NSADTISSYFVGK		694.839	2	54.24	1.2e-005
	2	gi|58585172|	Phospholipase A2-1	NSADTISSYFVGK		694.839	2	65.45	9.4e-007
	2	gi|58585172|	Phospholipase A2-1	NSADTISSYFVGK		694.839	2	81.69	2.2e-008
	2	gi|58585172|	Phospholipase A2-1	NSADTISSYFVGK		694.839	2	71.16	2.5e-007
	2	gi|58585172|	Phospholipase A2-1	NSADTISSYFVGK		694.839	2	79.54	3.7e-008
	2	gi|58585172|	Phospholipase A2-1	NSADTISSYFVGK		694.839	2	76.92	6.7e-008
	2	gi|58585172|	Phospholipase A2-1	NSADTISSYFVGK		694.839	2	66.31	7.7e-007
	2	gi|58585172|	Phospholipase A2-1	NSADTISSYFVGK		694.839	2	67.11	6.4e-007
	2	gi|58585172|	Phospholipase A2-1	NSADTISSYFVGK		694.839	2	63.23	1.6e-006
	2	gi|58585172|	Phospholipase A2-1	NSADTISSYFVGK		694.839	2	36.82	0.00069
	2	gi|58585172|	Phospholipase A2-1	NSADTISSYFVGK		694.839	2	37.45	0.00059
	2	gi|58585172|	Phospholipase A2-1	NSADTISSYFVGK		694.839	2	77.13	6.4e-008
	2	gi|58585172|	Phospholipase A2-1	NSADTISSYFVGK		694.839	2	55.86	8.6e-006
	2	gi|58585172|	Phospholipase A2-1	NSADTISSYFVGK		694.839	2	72.77	1.7e-007
	2	gi|58585172|	Phospholipase A2-1	NSADTISSYFVGK		694.839	2	69.43	3.8e-007
	2	gi|58585172|	Phospholipase A2-1	NSADTISSYFVGK		694.839	2	76.91	6.7e-008
	2	gi|58585172|	Phospholipase A2-1	NSADTISSYFVGK		694.839	2	53.41	1.6e-005
	2	gi|58585172|	Phospholipase A2-1	NSADTISSYFVGK		694.839	2	58.84	4.5e-006
	2	gi|58585172|	Phospholipase A2-1	NSADTISSYFVGK		694.839	2	81.71	2.3e-008
	2	gi|58585172|	Phospholipase A2-1	NSADTISSYFVGK		694.839	2	70.19	3.3e-007
	2	gi|58585172|	Phospholipase A2-1	NSADTISSYFVGK		694.839	2	68.58	4.8e-007
	2	gi|58585172|	Phospholipase A2-1	NSADTISSYFVGK		694.839	2	89.91	3.5e-009
	2	gi|58585172|	Phospholipase A2-1	NSADTISSYFVGK		694.839	2	80.58	3e-08
	2	gi|58585172|	Phospholipase A2-1	NSADTISSYFVGK		694.839	2	63.82	1.4e-006
	2	gi|58585172|	Phospholipase A2-1	NSADTISSYFVGK		694.839	2	58.43	5.1e-006
	2	gi|58585172|	Phospholipase A2-1	NSADTISSYFVGK		694.839	2	47.31	6.7e-005
	2	gi|58585172|	Phospholipase A2-1	NSADTISSYFVGK		694.839	2	42.23	0.00022
	2	gi|58585172|	Phospholipase A2-1	NSADTISSYFVGK		694.84	2	43.04	0.00018
	2	gi|58585172|	Phospholipase A2-1	NSADTISSYFVGK		694.84	2	69.54	3.9e-007
	2	gi|58585172|	Phospholipase A2-1	NSADTISSYFVGK		694.84	2	52.76	1.9e-005
	2	gi|58585172|	Phospholipase A2-1	NSADTISSYFVGK		694.84	2	72.35	2e-07
	2	gi|58585172|	Phospholipase A2-1	NSADTISSYFVGK		694.84	2	56.25	8.1e-006
	2	gi|58585172|	Phospholipase A2-1	NSADTISSYFVGK		694.84	2	74.64	1.2e-007
	2	gi|58585172|	Phospholipase A2-1	NSADTISSYFVGK		694.84	2	72.67	1.8e-007
	2	gi|58585172|	Phospholipase A2-1	NSADTISSYFVGK		694.841	2	72.88	1.7e-007
	2	gi|58585172|	Phospholipase A2-1	NSADTISSYFVGK		694.841	2	64.53	1.4e-006
	2	gi|58585172|	Phospholipase A2-1	NSADTISSYFVGK		694.841	2	69.02	4.9e-007
	2	gi|58585172|	Phospholipase A2-1	NSADTISSYFVGK		694.841	2	75.08	1.2e-007
	2	gi|58585172|	Phospholipase A2-1	NSADTISSYFVGK		694.841	2	71.83	2.6e-007
	2	gi|58585172|	Phospholipase A2-1	NSADTISSYFVGK		694.841	2	72.58	2.2e-007
	2	gi|58585172|	Phospholipase A2-1	NSADTISSYFVGK		694.841	2	81.19	3e-08
	2	gi|58585172|	Phospholipase A2-1	NSADTISSYFVGK		694.841	2	71.84	2.6e-007
	2	gi|58585172|	Phospholipase A2-1	NSADTISSYFVGK		694.841	2	83.74	1.7e-008
	2	gi|58585172|	Phospholipase A2-1	NSADTISSYFVGK		694.841	2	64.44	1.4e-006
	2	gi|58585172|	Phospholipase A2-1	NSADTISSYFVGK		694.842	2	63.82	1.6e-006
	2	gi|58585172|	Phospholipase A2-1	NSADTISSYFVGK		694.842	2	69.77	4.1e-007
	2	gi|58585172|	Phospholipase A2-1	NSADTISSYFVGK		694.843	2	81.99	2.7e-008
	2	gi|58585172|	Phospholipase A2-1	NSADTISSYFVGK		694.843	2	31.25	0.0032
	2	gi|58585172|	Phospholipase A2-1	NSADTISSYFVGK		694.843	2	77.28	8.1e-008
	2	gi|58585172|	Phospholipase A2-1	NSADTISSYFVGK		694.843	2	82.20	2.5e-008
	2	gi|58585172|	Phospholipase A2-1	NSADTISSYFVGK		694.843	2	55.52	1.2e-005
	2	gi|58585172|	Phospholipase A2-1	NSADTISSYFVGK		694.844	2	68.54	5.7e-007
	2	gi|58585172|	Phospholipase A2-1	NSADTISSYFVGK		694.844	2	45.53	0.00012
	2	gi|58585172|	Phospholipase A2-1	NSADTISSYFVGK		694.844	2	36.01	0.0011
	2	gi|58585172|	Phospholipase A2-1	CLHYTVDKSKPK		492.594	3	32.55	0.0021
	2	gi|58585172|	Phospholipase A2-1	IIYPGTLWCGHGNK		808.401	2	57.24	6.9e-006
	2	gi|58585172|	Phospholipase A2-1	IIYPGTLWCGHGNK		539.27	3	31.01	0.003
	2	gi|58585172|	Phospholipase A2-1	IIYPGTLWCGHGNK		808.405	2	30.15	0.0037
	2	gi|58585172|	Phospholipase A2-1	IIYPGTLWCGHGNK		808.406	2	30.43	0.0034
	2	gi|58585172|	Phospholipase A2-1	IIYPGTLWCGHGNK		808.406	2	45.97	9.5e-005
	2	gi|58585172|	Phospholipase A2-1	IIYPGTLWCGHGNK		808.406	2	52.13	2.3e-005
	2	gi|58585172|	Phospholipase A2-1	IIYPGTLWCGHGNK		808.407	2	65.93	1e-06
	2	gi|58585172|	Phospholipase A2-1	IIYPGTLWCGHGNK		808.407	2	59.91	4e-06
	2	gi|58585172|	Phospholipase A2-1	IIYPGTLWCGHGNK		808.407	2	36.69	0.00087
	2	gi|58585172|	Phospholipase A2-1	IIYPGTLWCGHGNK		808.408	2	62.75	2.1e-006
	2	gi|58585172|	Phospholipase A2-1	IIYPGTLWCGHGNK		808.409	2	56.09	1e-05
	2	gi|58585172|	Phospholipase A2-1	IIYPGTLWCGHGNK		808.409	2	47.79	6.7e-005
	2	gi|58585172|	Phospholipase A2-1	IIYPGTLWCGHGNK		808.409	2	71.15	3.1e-007
	2	gi|58585172|	Phospholipase A2-1	IIYPGTLWCGHGNK		808.41	2	82.99	2e-08
	2	gi|58585172|	Phospholipase A2-1	IIYPGTLWCGHGNK		808.412	2	63.59	1.7e-006
	2	gi|58585172|	Phospholipase A2-1	IIYPGTLWCGHGNK		808.414	2	76.76	8.9e-008
	2	gi|58585172|	Phospholipase A2-1	THDMCPDVMSAGESK		832.838	2	62.55	5.6e-007
	2	gi|58585172|	Phospholipase A2-1	THDMCPDVMSAGESK		832.838	2	67.09	2e-07
	2	gi|58585172|	Phospholipase A2-1	THDMCPDVMSAGESK		832.838	2	49.96	1e-05
	2	gi|58585172|	Phospholipase A2-1	THDMCPDVMSAGESK		832.838	2	61.30	7.4e-007
	2	gi|58585172|	Phospholipase A2-1	THDMCPDVMSAGESK		832.838	2	62.26	5.9e-007
	2	gi|58585172|	Phospholipase A2-1	THDMCPDVMSAGESK		832.838	2	68.95	1.3e-007
	2	gi|58585172|	Phospholipase A2-1	THDMCPDVMSAGESK		555.562	3	59.73	1.1e-006
	2	gi|58585172|	Phospholipase A2-1	THDMCPDVMSAGESK		832.839	2	56.55	2.2e-006
	2	gi|58585172|	Phospholipase A2-1	THDMCPDVMSAGESK		555.562	3	46.29	2.3e-005
	2	gi|58585172|	Phospholipase A2-1	THDMCPDVMSAGESK		555.562	3	52.72	5.3e-006
	2	gi|58585172|	Phospholipase A2-1	THDMCPDVMSAGESK		832.839	2	62.71	5.4e-007
	2	gi|58585172|	Phospholipase A2-1	THDMCPDVMSAGESK		555.562	3	43.40	4.6e-005
	2	gi|58585172|	Phospholipase A2-1	THDMCPDVMSAGESK		832.839	2	76.78	2.1e-008
	2	gi|58585172|	Phospholipase A2-1	THDMCPDVMSAGESK		555.562	3	41.23	7.5e-005
	2	gi|58585172|	Phospholipase A2-1	THDMCPDVMSAGESK		555.562	3	50.34	9.2e-006
	2	gi|58585172|	Phospholipase A2-1	THDMCPDVMSAGESK		832.839	2	74.45	3.6e-008
	2	gi|58585172|	Phospholipase A2-1	THDMCPDVMSAGESK		832.839	2	76.17	2.4e-008
	2	gi|58585172|	Phospholipase A2-1	THDMCPDVMSAGESK		555.562	3	46.57	2.2e-005
	2	gi|58585172|	Phospholipase A2-1	THDMCPDVMSAGESK		555.562	3	55.05	3.1e-006
	2	gi|58585172|	Phospholipase A2-1	THDMCPDVMSAGESK		832.84	2	64.09	3.9e-007
	2	gi|58585172|	Phospholipase A2-1	THDMCPDVMSAGESK		832.84	2	70.41	9.1e-008
	2	gi|58585172|	Phospholipase A2-1	THDMCPDVMSAGESK		555.562	3	52.44	5.7e-006
	2	gi|58585172|	Phospholipase A2-1	THDMCPDVMSAGESK		555.562	3	33.02	0.0005
	2	gi|58585172|	Phospholipase A2-1	THDMCPDVMSAGESK		832.84	2	49.49	1.1e-005
	2	gi|58585172|	Phospholipase A2-1	THDMCPDVMSAGESK		832.84	2	55.30	3e-06
	2	gi|58585172|	Phospholipase A2-1	THDMCPDVMSAGESK		832.84	2	41.07	7.8e-005
	2	gi|58585172|	Phospholipase A2-1	THDMCPDVMSAGESK		555.563	3	35.92	0.00026
	2	gi|58585172|	Phospholipase A2-1	THDMCPDVMSAGESK		832.84	2	62.58	5.5e-007
	2	gi|58585172|	Phospholipase A2-1	THDMCPDVMSAGESK		555.563	3	57.77	1.7e-006
	2	gi|58585172|	Phospholipase A2-1	THDMCPDVMSAGESK		832.841	2	68.03	1.6e-007
	2	gi|58585172|	Phospholipase A2-1	THDMCPDVMSAGESK		832.841	2	67.89	1.6e-007
	2	gi|58585172|	Phospholipase A2-1	THDMCPDVMSAGESK		832.841	2	55.37	2.9e-006
	2	gi|58585172|	Phospholipase A2-1	THDMCPDVMSAGESK	Oxidation (M)	840.834	2	55.58	2.8e-006
	2	gi|58585172|	Phospholipase A2-1	THDMCPDVMSAGESK	Oxidation (M)	840.834	2	30.37	0.00092
	2	gi|58585172|	Phospholipase A2-1	THDMCPDVMSAGESK	Oxidation (M)	840.835	2	45.30	3e-05
	2	gi|58585172|	Phospholipase A2-1	THDMCPDVMSAGESK	Oxidation (M)	840.835	2	72.80	5.2e-008
	2	gi|58585172|	Phospholipase A2-1	THDMCPDVMSAGESK	Oxidation (M)	840.835	2	56.58	2.2e-006
	2	gi|58585172|	Phospholipase A2-1	THDMCPDVMSAGESK	Oxidation (M)	840.835	2	47.16	1.9e-005
	2	gi|58585172|	Phospholipase A2-1	THDMCPDVMSAGESK	Oxidation (M)	840.835	2	49.15	1.2e-005
	2	gi|58585172|	Phospholipase A2-1	THDMCPDVMSAGESK	Oxidation (M)	840.836	2	43.79	4.2e-005
	2	gi|58585172|	Phospholipase A2-1	THDMCPDVMSAGESK	Oxidation (M)	840.836	2	49.09	1.2e-005
	2	gi|58585172|	Phospholipase A2-1	THDMCPDVMSAGESK	Oxidation (M)	840.836	2	40.34	9.2e-005
	2	gi|58585172|	Phospholipase A2-1	THDMCPDVMSAGESK	Oxidation (M)	560.893	3	45.14	3.1e-005
	2	gi|58585172|	Phospholipase A2-1	THDMCPDVMSAGESK	Oxidation (M)	840.836	2	42.17	6.1e-005
	2	gi|58585172|	Phospholipase A2-1	THDMCPDVMSAGESK	Oxidation (M)	840.836	2	44.64	3.4e-005
	2	gi|58585172|	Phospholipase A2-1	THDMCPDVMSAGESK	Oxidation (M)	840.836	2	39.64	0.00011
	2	gi|58585172|	Phospholipase A2-1	THDMCPDVMSAGESK	Oxidation (M)	840.836	2	44.38	3.6e-005
	2	gi|58585172|	Phospholipase A2-1	THDMCPDVMSAGESK	Oxidation (M)	840.836	2	45.74	2.7e-005
	2	gi|58585172|	Phospholipase A2-1	THDMCPDVMSAGESK	Oxidation (M)	840.836	2	61.56	7e-07
	2	gi|58585172|	Phospholipase A2-1	THDMCPDVMSAGESK	Oxidation (M)	560.893	3	48.05	1.6e-005
	2	gi|58585172|	Phospholipase A2-1	THDMCPDVMSAGESK	Oxidation (M)	560.893	3	48.05	1.6e-005
	2	gi|58585172|	Phospholipase A2-1	THDMCPDVMSAGESK	Oxidation (M)	560.893	3	46.45	2.3e-005
	2	gi|58585172|	Phospholipase A2-1	THDMCPDVMSAGESK	Oxidation (M)	560.893	3	42.52	5.6e-005
	2	gi|58585172|	Phospholipase A2-1	THDMCPDVMSAGESK	Oxidation (M)	560.894	3	48.99	1.3e-005
	2	gi|58585172|	Phospholipase A2-1	THDMCPDVMSAGESK	Oxidation (M)	840.837	2	43.96	4e-05
	2	gi|58585172|	Phospholipase A2-1	THDMCPDVMSAGESK	Oxidation (M)	560.894	3	31.15	0.00077
	2	gi|58585172|	Phospholipase A2-1	THDMCPDVMSAGESK	Oxidation (M)	560.894	3	49.69	1.1e-005
	2	gi|58585172|	Phospholipase A2-1	THDMCPDVMSAGESK	Oxidation (M)	840.837	2	58.87	1.3e-006
	2	gi|58585172|	Phospholipase A2-1	THDMCPDVMSAGESK	Oxidation (M)	560.894	3	42.83	5.2e-005
[truncated: 5,503 more rows]

## Sheet: Queen bee venom
Database search	Number	Acc. N°	Name	Pep_seq	Pep_mod	m/z	z	Pep_score	p-value
Amel_4.5 protein NcbiRefseq database	1	gi|301601654|	Acid phosphatase	LNLIR		314.708	2	31.29	0.0034
	1	gi|301601654|	Acid phosphatase	LNLIR		314.708	2	30.72	0.0039
	1	gi|301601654|	Acid phosphatase	LNLIR		314.71	2	32.44	0.0021
	1	gi|301601654|	Acid phosphatase	LNLIR		314.71	2	31.09	0.0028
	1	gi|301601654|	Acid phosphatase	LNLIR		314.71	2	30.70	0.0031
	1	gi|301601654|	Acid phosphatase	LNLIR		314.71	2	31.07	0.0028
	1	gi|301601654|	Acid phosphatase	LNLIR		314.71	2	33.93	0.0015
	1	gi|301601654|	Acid phosphatase	LNLIR		314.71	2	30.23	0.0034
	1	gi|301601654|	Acid phosphatase	LNLIR		314.71	2	35.39	0.001
	1	gi|301601654|	Acid phosphatase	LNLIR		314.71	2	31.26	0.0027
	1	gi|301601654|	Acid phosphatase	LNLIR		314.71	2	30.69	0.0031
	1	gi|301601654|	Acid phosphatase	LNLIR		314.71	2	34.69	0.0012
	1	gi|301601654|	Acid phosphatase	LNLIR		314.71	2	34.58	0.0013
	1	gi|301601654|	Acid phosphatase	LNLIR		314.71	2	34.86	0.0012
	1	gi|301601654|	Acid phosphatase	LNLIR		314.71	2	32.13	0.0022
	1	gi|301601654|	Acid phosphatase	LNLIR		314.71	2	32.85	0.0019
	1	gi|301601654|	Acid phosphatase	LNLIR		314.711	2	34.60	0.0012
	1	gi|301601654|	Acid phosphatase	LNLIR		314.711	2	34.65	0.0012
	1	gi|301601654|	Acid phosphatase	LNLIR		314.711	2	30.02	0.0036
	1	gi|301601654|	Acid phosphatase	LNLIR		314.711	2	31.16	0.0028
	1	gi|301601654|	Acid phosphatase	LNLIR		314.711	2	32.47	0.002
	1	gi|301601654|	Acid phosphatase	LNLIR		314.711	2	33.93	0.0015
	1	gi|301601654|	Acid phosphatase	LNLIR		314.711	2	30.70	0.0031
	1	gi|301601654|	Acid phosphatase	LNLIR		314.711	2	32.64	0.002
	1	gi|301601654|	Acid phosphatase	LNLIR		314.711	2	32.47	0.002
	1	gi|301601654|	Acid phosphatase	LNLIR		314.711	2	32.14	0.0022
	1	gi|301601654|	Acid phosphatase	LNLIR		314.711	2	30.88	0.0029
	1	gi|301601654|	Acid phosphatase	LNLIR		314.711	2	33.93	0.0015
	1	gi|301601654|	Acid phosphatase	LNLIR		314.711	2	31.86	0.0023
	1	gi|301601654|	Acid phosphatase	LNLIR		314.711	2	33.95	0.0014
	1	gi|301601654|	Acid phosphatase	LNLIR		314.711	2	32.54	0.002
	1	gi|301601654|	Acid phosphatase	LNLIR		314.711	2	33.96	0.0014
	1	gi|301601654|	Acid phosphatase	LNLIR		314.711	2	32.14	0.0022
	1	gi|301601654|	Acid phosphatase	LNLIR		314.711	2	35.52	0.001
	1	gi|301601654|	Acid phosphatase	LNLIR		314.711	2	34.71	0.0012
	1	gi|301601654|	Acid phosphatase	LNLIR		314.711	2	33.99	0.0014
	1	gi|301601654|	Acid phosphatase	LNLIR		314.711	2	32.44	0.0021
	1	gi|301601654|	Acid phosphatase	LNLIR		314.711	2	31.22	0.0027
	1	gi|301601654|	Acid phosphatase	LNLIR		314.711	2	31.83	0.0024
	1	gi|301601654|	Acid phosphatase	LNLIR		314.711	2	33.92	0.0015
	1	gi|301601654|	Acid phosphatase	LNLIR		314.711	2	32.37	0.0021
	1	gi|301601654|	Acid phosphatase	LNLIR		314.711	2	31.22	0.0027
	1	gi|301601654|	Acid phosphatase	LNLIR		314.711	2	33.17	0.0017
	1	gi|301601654|	Acid phosphatase	LNLIR		314.711	2	34.58	0.0013
	1	gi|301601654|	Acid phosphatase	LNLIR		314.711	2	35.42	0.001
	1	gi|301601654|	Acid phosphatase	LNLIR		314.711	2	34.58	0.0013
	1	gi|301601654|	Acid phosphatase	LNLIR		314.711	2	32.33	0.0021
	1	gi|301601654|	Acid phosphatase	LNLIR		314.711	2	32.44	0.0021
	1	gi|301601654|	Acid phosphatase	LNLIR		314.711	2	32.40	0.0021
	1	gi|301601654|	Acid phosphatase	LNLIR		314.711	2	30.31	0.0034
	1	gi|301601654|	Acid phosphatase	LNLIR		314.711	2	33.89	0.0015
	1	gi|301601654|	Acid phosphatase	LNLIR		314.711	2	33.10	0.0018
	1	gi|301601654|	Acid phosphatase	LNLIR		314.711	2	33.13	0.0018
	1	gi|301601654|	Acid phosphatase	LNLIR		314.711	2	32.40	0.0021
	1	gi|301601654|	Acid phosphatase	LNLIR		314.711	2	32.75	0.0019
	1	gi|301601654|	Acid phosphatase	LNLIR		314.711	2	33.91	0.0015
	1	gi|301601654|	Acid phosphatase	LNLIR		314.711	2	34.73	0.0012
	1	gi|301601654|	Acid phosphatase	LNLIR		314.711	2	31.22	0.0027
	1	gi|301601654|	Acid phosphatase	LNLIR		314.711	2	32.50	0.002
	1	gi|301601654|	Acid phosphatase	LNLIR		314.711	2	31.31	0.0027
	1	gi|301601654|	Acid phosphatase	LNLIR		314.711	2	32.39	0.0021
	1	gi|301601654|	Acid phosphatase	LNLIR		314.711	2	30.21	0.0034
	1	gi|301601654|	Acid phosphatase	LNLIR		314.711	2	30.47	0.0032
	1	gi|301601654|	Acid phosphatase	LNLIR		314.711	2	30.69	0.0031
	1	gi|301601654|	Acid phosphatase	LNLIR		314.711	2	34.78	0.0012
	1	gi|301601654|	Acid phosphatase	LNLIR		314.711	2	35.41	0.001
	1	gi|301601654|	Acid phosphatase	LNLIR		314.711	2	35.45	0.001
	1	gi|301601654|	Acid phosphatase	LNLIR		314.711	2	32.40	0.0021
	1	gi|301601654|	Acid phosphatase	LNLIR		314.711	2	32.42	0.0021
	1	gi|301601654|	Acid phosphatase	LNLIR		314.711	2	30.38	0.0033
	1	gi|301601654|	Acid phosphatase	LNLIR		314.711	2	32.87	0.0019
	1	gi|301601654|	Acid phosphatase	LNLIR		314.711	2	33.95	0.0014
	1	gi|301601654|	Acid phosphatase	LNLIR		314.711	2	33.93	0.0015
	1	gi|301601654|	Acid phosphatase	LNLIR		314.711	2	34.68	0.0012
	1	gi|301601654|	Acid phosphatase	LNLIR		314.712	2	33.96	0.0014
	1	gi|301601654|	Acid phosphatase	LNLIR		314.712	2	32.01	0.0023
	1	gi|301601654|	Acid phosphatase	LNLIR		314.712	2	33.21	0.0017
	1	gi|301601654|	Acid phosphatase	LNLIR		314.712	2	34.61	0.0012
	1	gi|301601654|	Acid phosphatase	LNLIR		314.713	2	32.73	0.0019
	1	gi|301601654|	Acid phosphatase	LNLIR		314.713	2	31.55	0.0025
	1	gi|301601654|	Acid phosphatase	LNLIR		314.713	2	34.60	0.0021
	1	gi|301601654|	Acid phosphatase	LNLIR		314.713	2	34.78	0.002
	1	gi|301601654|	Acid phosphatase	VLESPR		350.702	2	33.22	0.00093
	1	gi|301601654|	Acid phosphatase	VLESPR		350.702	2	35.31	0.00057
	1	gi|301601654|	Acid phosphatase	VLESPR		350.702	2	32.58	0.0011
	1	gi|301601654|	Acid phosphatase	VLESPR		350.703	2	32.97	0.00098
	1	gi|301601654|	Acid phosphatase	VLESPR		350.703	2	35.71	0.00052
	1	gi|301601654|	Acid phosphatase	VLESPR		350.703	2	31.92	0.0013
	1	gi|301601654|	Acid phosphatase	VLESPR		350.703	2	30.37	0.0018
	1	gi|301601654|	Acid phosphatase	VLESPR		350.703	2	34.53	0.00069
	1	gi|301601654|	Acid phosphatase	VLESPR		350.703	2	39.88	0.0002
	1	gi|301601654|	Acid phosphatase	VLESPR		350.703	2	35.98	0.00049
	1	gi|301601654|	Acid phosphatase	VLESPR		350.703	2	37.69	0.00033
	1	gi|301601654|	Acid phosphatase	VLESPR		350.703	2	33.56	0.00086
	1	gi|301601654|	Acid phosphatase	VLESPR		350.703	2	30.24	0.0018
	1	gi|301601654|	Acid phosphatase	VLESPR		350.703	2	30.36	0.0018
	1	gi|301601654|	Acid phosphatase	VLESPR		350.703	2	30.42	0.0018
	1	gi|301601654|	Acid phosphatase	VLESPR		350.703	2	35.36	0.00057
	1	gi|301601654|	Acid phosphatase	VLESPR		350.703	2	32.13	0.0012
	1	gi|301601654|	Acid phosphatase	VLESPR		350.703	2	40.06	0.00019
	1	gi|301601654|	Acid phosphatase	VLESPR		350.703	2	36.03	0.00049
	1	gi|301601654|	Acid phosphatase	VLESPR		350.703	2	34.71	0.00066
	1	gi|301601654|	Acid phosphatase	VLESPR		350.704	2	32.05	0.0011
	1	gi|301601654|	Acid phosphatase	VLESPR		350.704	2	36.62	0.00038
	1	gi|301601654|	Acid phosphatase	KLEEWTGK		495.766	2	32.33	0.0035
	1	gi|301601654|	Acid phosphatase	KLEEWTGK		495.766	2	35.80	0.0015
	1	gi|301601654|	Acid phosphatase	KLEEWTGK		495.766	2	41.41	0.00042
	1	gi|301601654|	Acid phosphatase	KLEEWTGK		495.766	2	47.00	0.00012
	1	gi|301601654|	Acid phosphatase	KLEEWTGK		495.766	2	52.37	3.4e-005
	1	gi|301601654|	Acid phosphatase	KLEEWTGK		495.766	2	48.51	8.2e-005
	1	gi|301601654|	Acid phosphatase	KLEEWTGK		495.766	2	37.10	0.0011
	1	gi|301601654|	Acid phosphatase	KLEEWTGK		495.766	2	38.44	0.00082
	1	gi|301601654|	Acid phosphatase	KLEEWTGK		495.766	2	47.33	0.00011
	1	gi|301601654|	Acid phosphatase	KLEEWTGK		495.766	2	41.55	0.0004
	1	gi|301601654|	Acid phosphatase	KLEEWTGK		495.766	2	51.48	4.1e-005
	1	gi|301601654|	Acid phosphatase	KLEEWTGK		495.766	2	32.19	0.0035
	1	gi|301601654|	Acid phosphatase	KLEEWTGK		495.766	2	37.37	0.0011
	1	gi|301601654|	Acid phosphatase	KLEEWTGK		495.766	2	52.29	3.4e-005
	1	gi|301601654|	Acid phosphatase	KLEEWTGK		495.766	2	45.36	0.00017
	1	gi|301601654|	Acid phosphatase	KLEEWTGK		495.766	2	31.19	0.0044
	1	gi|301601654|	Acid phosphatase	KLEEWTGK		495.766	2	46.54	0.00013
	1	gi|301601654|	Acid phosphatase	KLEEWTGK		495.766	2	30.35	0.0046
	1	gi|301601654|	Acid phosphatase	KLEEWTGK		495.766	2	48.24	7.4e-005
	1	gi|301601654|	Acid phosphatase	KLEEWTGK		495.766	2	38.62	0.00068
	1	gi|301601654|	Acid phosphatase	KLEEWTGK		495.766	2	37.11	0.00096
	1	gi|301601654|	Acid phosphatase	KLEEWTGK		495.766	2	41.78	0.00033
	1	gi|301601654|	Acid phosphatase	KLEEWTGK		495.766	2	41.41	0.00036
	1	gi|301601654|	Acid phosphatase	KLEEWTGK		495.766	2	41.39	0.00036
	1	gi|301601654|	Acid phosphatase	KLEEWTGK		495.766	2	42.74	0.00026
	1	gi|301601654|	Acid phosphatase	KLEEWTGK		495.766	2	42.42	0.00028
	1	gi|301601654|	Acid phosphatase	KLEEWTGK		495.766	2	40.75	0.00042
	1	gi|301601654|	Acid phosphatase	KLEEWTGK		495.766	2	42.23	0.0003
	1	gi|301601654|	Acid phosphatase	KLEEWTGK		495.766	2	33.17	0.0024
	1	gi|301601654|	Acid phosphatase	KLEEWTGK		495.766	2	42.89	0.00025
	1	gi|301601654|	Acid phosphatase	KLEEWTGK		495.766	2	53.14	2.4e-005
	1	gi|301601654|	Acid phosphatase	KLEEWTGK		495.767	2	34.70	0.0016
	1	gi|301601654|	Acid phosphatase	KLEEWTGK		495.767	2	37.33	0.00088
	1	gi|301601654|	Acid phosphatase	KLEEWTGK		495.767	2	40.79	0.0004
	1	gi|301601654|	Acid phosphatase	KLEEWTGK		495.767	2	30.48	0.0043
	1	gi|301601654|	Acid phosphatase	KLEEWTGK		495.767	2	39.44	0.00054
	1	gi|301601654|	Acid phosphatase	KLEEWTGK		495.767	2	30.05	0.0047
	1	gi|301601654|	Acid phosphatase	KLEEWTGK		495.767	2	32.14	0.0029
	1	gi|301601654|	Acid phosphatase	KLEEWTGK		495.767	2	34.60	0.0016
	1	gi|301601654|	Acid phosphatase	KLEEWTGK		495.767	2	46.96	9.6e-005
	1	gi|301601654|	Acid phosphatase	KLEEWTGK		495.767	2	47.15	9.2e-005
	1	gi|301601654|	Acid phosphatase	KLEEWTGK		495.767	2	36.22	0.0011
	1	gi|301601654|	Acid phosphatase	KLEEWTGK		495.767	2	51.51	3.4e-005
	1	gi|301601654|	Acid phosphatase	KLEEWTGK		495.767	2	41.72	0.00037
	1	gi|301601654|	Acid phosphatase	KLEEWTGK		495.767	2	45.49	0.00016
	1	gi|301601654|	Acid phosphatase	KLYGGPLLR		508.813	2	35.50	0.00055
	1	gi|301601654|	Acid phosphatase	KLYGGPLLR		339.546	3	36.91	0.0002
	1	gi|301601654|	Acid phosphatase	KLYGGPLLR		508.816	2	36.13	0.00024
	1	gi|301601654|	Acid phosphatase	KLYGGPLLR		508.816	2	31.14	0.00077
	1	gi|301601654|	Acid phosphatase	KLYGGPLLR		508.816	2	35.97	0.00025
	1	gi|301601654|	Acid phosphatase	KLYGGPLLR		339.546	3	40.96	8e-05
	1	gi|301601654|	Acid phosphatase	KLYGGPLLR		508.816	2	39.83	0.0001
	1	gi|301601654|	Acid phosphatase	KLYGGPLLR		339.546	3	30.45	0.0009
	1	gi|301601654|	Acid phosphatase	KLYGGPLLR		339.546	3	37.68	0.00017
	1	gi|301601654|	Acid phosphatase	KLYGGPLLR		508.816	2	30.15	0.00097
	1	gi|301601654|	Acid phosphatase	KLYGGPLLR		339.546	3	32.43	0.00057
	1	gi|301601654|	Acid phosphatase	KLYGGPLLR		339.546	3	33.30	0.00047
	1	gi|301601654|	Acid phosphatase	KLYGGPLLR		339.546	3	30.95	0.0008
	1	gi|301601654|	Acid phosphatase	KLYGGPLLR		339.546	3	33.46	0.00045
	1	gi|301601654|	Acid phosphatase	KLYGGPLLR		339.546	3	35.49	0.00028
	1	gi|301601654|	Acid phosphatase	KLYGGPLLR		508.816	2	34.00	0.0004
	1	gi|301601654|	Acid phosphatase	KLYGGPLLR		339.546	3	49.98	1e-05
	1	gi|301601654|	Acid phosphatase	KLYGGPLLR		339.546	3	38.68	0.00014
	1	gi|301601654|	Acid phosphatase	KLYGGPLLR		339.546	3	31.08	0.00078
	1	gi|301601654|	Acid phosphatase	KLYGGPLLR		339.546	3	33.41	0.00046
	1	gi|301601654|	Acid phosphatase	KLYGGPLLR		339.546	3	39.30	0.00012
	1	gi|301601654|	Acid phosphatase	KLYGGPLLR		339.546	3	30.50	0.00089
	1	gi|301601654|	Acid phosphatase	KLYGGPLLR		339.546	3	31.50	0.00071
	1	gi|301601654|	Acid phosphatase	KLYGGPLLR		339.547	3	40.80	8.3e-005
	1	gi|301601654|	Acid phosphatase	KLYGGPLLR		339.547	3	35.78	0.00026
	1	gi|301601654|	Acid phosphatase	KLYGGPLLR		508.816	2	31.96	0.00064
	1	gi|301601654|	Acid phosphatase	KLYGGPLLR		508.816	2	31.32	0.00074
	1	gi|301601654|	Acid phosphatase	KLYGGPLLR		339.547	3	35.12	0.00031
	1	gi|301601654|	Acid phosphatase	KLYGGPLLR		339.547	3	34.56	0.00035
	1	gi|301601654|	Acid phosphatase	KLYGGPLLR		339.547	3	32.51	0.00056
	1	gi|301601654|	Acid phosphatase	KLYGGPLLR		339.547	3	31.09	0.00078
	1	gi|301601654|	Acid phosphatase	KLYGGPLLR		339.547	3	38.00	0.00016
	1	gi|301601654|	Acid phosphatase	KLYGGPLLR		339.547	3	37.50	0.00018
	1	gi|301601654|	Acid phosphatase	KLYGGPLLR		339.547	3	40.33	9.3e-005
	1	gi|301601654|	Acid phosphatase	KLYGGPLLR		339.547	3	35.50	0.00028
	1	gi|301601654|	Acid phosphatase	KLYGGPLLR		508.818	2	32.52	0.00056
	1	gi|301601654|	Acid phosphatase	KLYGGPLLR		339.548	3	30.33	0.00093
	1	gi|301601654|	Acid phosphatase	KLYGGPLLR		339.548	3	37.18	0.00019
	1	gi|301601654|	Acid phosphatase	KLYGGPLLR		339.548	3	32.43	0.00057
	1	gi|301601654|	Acid phosphatase	KLYGGPLLR		508.819	2	34.67	0.00034
	1	gi|301601654|	Acid phosphatase	KLYGGPLLR		339.549	3	31.72	0.00067
	1	gi|301601654|	Acid phosphatase	YEFSKYDK		360.507	3	30.62	0.0026
	1	gi|301601654|	Acid phosphatase	EYQLGQFLR		577.299	2	51.68	2.5e-005
	1	gi|301601654|	Acid phosphatase	EYQLGQFLR		577.299	2	49.53	4.1e-005
	1	gi|301601654|	Acid phosphatase	EYQLGQFLR		577.3	2	39.49	0.00053
	1	gi|301601654|	Acid phosphatase	EYQLGQFLR		577.3	2	31.69	0.0032
	1	gi|301601654|	Acid phosphatase	EYQLGQFLR		577.3	2	49.34	5.5e-005
	1	gi|301601654|	Acid phosphatase	EYQLGQFLR		577.301	2	43.31	0.00021
	1	gi|301601654|	Acid phosphatase	EYQLGQFLR		577.301	2	40.89	0.00036
	1	gi|301601654|	Acid phosphatase	EYQLGQFLR		577.302	2	44.61	0.00017
	1	gi|301601654|	Acid phosphatase	EYQLGQFLR		577.302	2	54.09	1.6e-005
	1	gi|301601654|	Acid phosphatase	EYQLGQFLR		577.302	2	47.90	6.6e-005
	1	gi|301601654|	Acid phosphatase	EYQLGQFLR		577.302	2	39.47	0.00046
	1	gi|301601654|	Acid phosphatase	EYQLGQFLR		577.302	2	49.54	4.6e-005
	1	gi|301601654|	Acid phosphatase	EYQLGQFLR		577.303	2	31.92	0.0026
	1	gi|301601654|	Acid phosphatase	EYQLGQFLR		577.303	2	44.14	0.00016
	1	gi|301601654|	Acid phosphatase	EYQLGQFLR		577.303	2	44.69	0.00015
	1	gi|301601654|	Acid phosphatase	EYQLGQFLR		577.303	2	44.58	0.00016
	1	gi|301601654|	Acid phosphatase	EYQLGQFLR		577.303	2	38.80	0.00059
	1	gi|301601654|	Acid phosphatase	EYQLGQFLR		577.303	2	45.81	0.00012
	1	gi|301601654|	Acid phosphatase	EYQLGQFLR		577.303	2	36.01	0.0011
	1	gi|301601654|	Acid phosphatase	EYQLGQFLR		577.303	2	39.01	0.00056
	1	gi|301601654|	Acid phosphatase	EYQLGQFLR		577.303	2	40.35	0.00041
	1	gi|301601654|	Acid phosphatase	EYQLGQFLR		577.303	2	32.31	0.0026
	1	gi|301601654|	Acid phosphatase	EYQLGQFLR		577.303	2	51.74	3e-05
	1	gi|301601654|	Acid phosphatase	EYQLGQFLR		577.303	2	49.47	5e-05
	1	gi|301601654|	Acid phosphatase	EYQLGQFLR		577.303	2	51.74	3e-05
	1	gi|301601654|	Acid phosphatase	EYQLGQFLR		577.303	2	57.17	8.5e-006
	1	gi|301601654|	Acid phosphatase	EYQLGQFLR		577.303	2	38.41	0.00064
	1	gi|301601654|	Acid phosphatase	EYQLGQFLR		577.303	2	39.17	0.00054
	1	gi|301601654|	Acid phosphatase	EYQLGQFLR		577.303	2	38.31	0.00066
	1	gi|301601654|	Acid phosphatase	EYQLGQFLR		577.303	2	44.43	0.00016
	1	gi|301601654|	Acid phosphatase	EYQLGQFLR		577.303	2	53.61	1.9e-005
	1	gi|301601654|	Acid phosphatase	EYQLGQFLR		577.303	2	43.03	0.00022
	1	gi|301601654|	Acid phosphatase	EYQLGQFLR		577.303	2	44.73	0.00015
	1	gi|301601654|	Acid phosphatase	EYQLGQFLR		577.303	2	41.50	0.00032
	1	gi|301601654|	Acid phosphatase	EYQLGQFLR		577.303	2	39.24	0.00053
	1	gi|301601654|	Acid phosphatase	EYQLGQFLR		577.303	2	33.01	0.0022
	1	gi|301601654|	Acid phosphatase	EYQLGQFLR		577.303	2	43.87	0.00018
	1	gi|301601654|	Acid phosphatase	EYQLGQFLR		577.303	2	39.10	0.00055
	1	gi|301601654|	Acid phosphatase	EYQLGQFLR		577.303	2	43.22	0.00021
	1	gi|301601654|	Acid phosphatase	EYQLGQFLR		577.303	2	41.45	0.00032
	1	gi|301601654|	Acid phosphatase	EYQLGQFLR		577.303	2	36.23	0.0011
	1	gi|301601654|	Acid phosphatase	EYQLGQFLR		577.303	2	57.01	9.1e-006
	1	gi|301601654|	Acid phosphatase	EYQLGQFLR		577.303	2	47.04	9e-05
	1	gi|301601654|	Acid phosphatase	EYQLGQFLR		577.303	2	38.17	0.00069
	1	gi|301601654|	Acid phosphatase	EYQLGQFLR		577.303	2	39.04	0.00057
	1	gi|301601654|	Acid phosphatase	EYQLGQFLR		577.303	2	37.33	0.00084
	1	gi|301601654|	Acid phosphatase	EYQLGQFLR		577.303	2	51.26	3.4e-005
	1	gi|301601654|	Acid phosphatase	EYQLGQFLR		577.303	2	39.18	0.00055
	1	gi|301601654|	Acid phosphatase	EYQLGQFLR		577.303	2	43.00	0.00023
	1	gi|301601654|	Acid phosphatase	EYQLGQFLR		577.303	2	39.35	0.00053
	1	gi|301601654|	Acid phosphatase	EYQLGQFLR		577.303	2	57.34	8.4e-006
	1	gi|301601654|	Acid phosphatase	EYQLGQFLR		577.303	2	40.26	0.00043
	1	gi|301601654|	Acid phosphatase	EYQLGQFLR		577.303	2	57.29	8.5e-006
	1	gi|301601654|	Acid phosphatase	EYQLGQFLR		577.303	2	31.71	0.0031
	1	gi|301601654|	Acid phosphatase	EYQLGQFLR		577.303	2	43.55	0.0002
	1	gi|301601654|	Acid phosphatase	EYQLGQFLR		577.303	2	46.53	0.0001
	1	gi|301601654|	Acid phosphatase	EYQLGQFLR		577.303	2	38.56	0.00063
	1	gi|301601654|	Acid phosphatase	EYQLGQFLR		577.303	2	39.47	0.00051
	1	gi|301601654|	Acid phosphatase	EYQLGQFLR		577.303	2	30.98	0.0036
	1	gi|301601654|	Acid phosphatase	EYQLGQFLR		577.303	2	46.58	0.0001
	1	gi|301601654|	Acid phosphatase	EYQLGQFLR		577.303	2	40.57	0.0004
	1	gi|301601654|	Acid phosphatase	EYQLGQFLR		577.303	2	48.08	7.1e-005
	1	gi|301601654|	Acid phosphatase	EYQLGQFLR		577.303	2	45.08	0.00014
	1	gi|301601654|	Acid phosphatase	EYQLGQFLR		577.303	2	38.32	0.00067
	1	gi|301601654|	Acid phosphatase	EYQLGQFLR		577.303	2	36.83	0.00094
	1	gi|301601654|	Acid phosphatase	EYQLGQFLR		577.303	2	44.20	0.00018
	1	gi|301601654|	Acid phosphatase	EYQLGQFLR		577.303	2	51.66	3.2e-005
	1	gi|301601654|	Acid phosphatase	EYQLGQFLR		577.303	2	51.21	3.6e-005
	1	gi|301601654|	Acid phosphatase	EYQLGQFLR		577.303	2	42.88	0.00024
	1	gi|301601654|	Acid phosphatase	EYQLGQFLR		577.303	2	51.04	3.7e-005
	1	gi|301601654|	Acid phosphatase	EYQLGQFLR		577.303	2	38.89	0.00061
	1	gi|301601654|	Acid phosphatase	EYQLGQFLR		577.303	2	38.49	0.00067
	1	gi|301601654|	Acid phosphatase	EYQLGQFLR		577.303	2	43.60	0.00021
	1	gi|301601654|	Acid phosphatase	EYQLGQFLR		577.303	2	43.05	0.00024
	1	gi|301601654|	Acid phosphatase	EYQLGQFLR		577.303	2	39.03	0.00059
	1	gi|301601654|	Acid phosphatase	EYQLGQFLR		577.303	2	44.38	0.00017
	1	gi|301601654|	Acid phosphatase	EYQLGQFLR		577.303	2	42.74	0.00025
	1	gi|301601654|	Acid phosphatase	EYQLGQFLR		577.303	2	37.09	0.00093
	1	gi|301601654|	Acid phosphatase	EYQLGQFLR		577.303	2	39.17	0.00058
	1	gi|301601654|	Acid phosphatase	EYQLGQFLR		577.303	2	30.49	0.0042
	1	gi|301601654|	Acid phosphatase	EYQLGQFLR		577.303	2	38.95	0.0006
	1	gi|301601654|	Acid phosphatase	EYQLGQFLR		577.303	2	44.61	0.00016
	1	gi|301601654|	Acid phosphatase	EYQLGQFLR		577.303	2	43.42	0.00022
	1	gi|301601654|	Acid phosphatase	EYQLGQFLR		577.303	2	51.62	3.3e-005
	1	gi|301601654|	Acid phosphatase	EYQLGQFLR		577.303	2	39.19	0.00057
	1	gi|301601654|	Acid phosphatase	EYQLGQFLR		577.303	2	55.30	1.4e-005
	1	gi|301601654|	Acid phosphatase	EYQLGQFLR		577.303	2	46.30	0.00011
	1	gi|301601654|	Acid phosphatase	EYQLGQFLR		577.303	2	31.01	0.0038
	1	gi|301601654|	Acid phosphatase	EYQLGQFLR		577.303	2	58.58	6.6e-006
	1	gi|301601654|	Acid phosphatase	EYQLGQFLR		577.303	2	49.27	5.6e-005
	1	gi|301601654|	Acid phosphatase	EYQLGQFLR		577.304	2	46.51	0.00011
	1	gi|301601654|	Acid phosphatase	EYQLGQFLR		577.304	2	46.59	0.00011
	1	gi|301601654|	Acid phosphatase	EYQLGQFLR		577.304	2	43.19	0.00023
	1	gi|301601654|	Acid phosphatase	EYQLGQFLR		577.304	2	48.69	6.6e-005
	1	gi|301601654|	Acid phosphatase	EYQLGQFLR		577.304	2	51.07	3.8e-005
	1	gi|301601654|	Acid phosphatase	EYQLGQFLR		577.304	2	37.57	0.00085
	1	gi|301601654|	Acid phosphatase	EYQLGQFLR		577.304	2	44.06	0.00019
	1	gi|301601654|	Acid phosphatase	EYQLGQFLR		577.304	2	45.61	0.00013
	1	gi|301601654|	Acid phosphatase	EYQLGQFLR		577.304	2	51.56	3.4e-005
	1	gi|301601654|	Acid phosphatase	EYQLGQFLR		577.304	2	39.32	0.00057
	1	gi|301601654|	Acid phosphatase	EYQLGQFLR		577.304	2	33.95	0.002
	1	gi|301601654|	Acid phosphatase	EYQLGQFLR		577.304	2	39.52	0.00054
	1	gi|301601654|	Acid phosphatase	EYQLGQFLR		577.304	2	39.30	0.00057
	1	gi|301601654|	Acid phosphatase	EYQLGQFLR		577.304	2	36.38	0.0011
	1	gi|301601654|	Acid phosphatase	EYQLGQFLR		577.304	2	37.64	0.00084
	1	gi|301601654|	Acid phosphatase	EYQLGQFLR		577.304	2	49.39	5.6e-005
	1	gi|301601654|	Acid phosphatase	EYQLGQFLR		577.304	2	51.59	3.4e-005
	1	gi|301601654|	Acid phosphatase	EYQLGQFLR		577.304	2	56.48	1.1e-005
	1	gi|301601654|	Acid phosphatase	EYQLGQFLR		577.304	2	31.87	0.0032
	1	gi|301601654|	Acid phosphatase	EYQLGQFLR		577.304	2	49.48	5.5e-005
	1	gi|301601654|	Acid phosphatase	EYQLGQFLR		577.304	2	44.12	0.00019
	1	gi|301601654|	Acid phosphatase	EYQLGQFLR		577.304	2	39.09	0.0006
	1	gi|301601654|	Acid phosphatase	EYQLGQFLR		577.304	2	33.26	0.0023
	1	gi|301601654|	Acid phosphatase	EYQLGQFLR		577.304	2	31.52	0.0034
	1	gi|301601654|	Acid phosphatase	EYQLGQFLR		577.304	2	42.68	0.00026
	1	gi|301601654|	Acid phosphatase	EYQLGQFLR		577.304	2	37.20	0.00092
	1	gi|301601654|	Acid phosphatase	EYQLGQFLR		577.304	2	42.89	0.00025
	1	gi|301601654|	Acid phosphatase	EYQLGQFLR		577.304	2	35.83	0.0013
	1	gi|301601654|	Acid phosphatase	EYQLGQFLR		577.304	2	35.60	0.0013
	1	gi|301601654|	Acid phosphatase	EYQLGQFLR		577.304	2	48.68	6.6e-005
	1	gi|301601654|	Acid phosphatase	EYQLGQFLR		577.304	2	51.46	3.5e-005
	1	gi|301601654|	Acid phosphatase	EYQLGQFLR		577.304	2	42.71	0.00025
	1	gi|301601654|	Acid phosphatase	EYQLGQFLR		577.304	2	44.28	0.00017
	1	gi|301601654|	Acid phosphatase	EYQLGQFLR		577.304	2	44.23	0.00017
	1	gi|301601654|	Acid phosphatase	EYQLGQFLR		577.304	2	36.41	0.0011
	1	gi|301601654|	Acid phosphatase	EYQLGQFLR		577.304	2	32.10	0.0028
	1	gi|301601654|	Acid phosphatase	EYQLGQFLR		577.304	2	39.10	0.00057
	1	gi|301601654|	Acid phosphatase	EYQLGQFLR		577.304	2	32.79	0.0024
	1	gi|301601654|	Acid phosphatase	EYQLGQFLR		577.304	2	43.50	0.00021
	1	gi|301601654|	Acid phosphatase	EYQLGQFLR		577.304	2	41.41	0.00033
	1	gi|301601654|	Acid phosphatase	EYQLGQFLR		577.304	2	46.38	0.00011
	1	gi|301601654|	Acid phosphatase	EYQLGQFLR		577.304	2	39.29	0.00054
	1	gi|301601654|	Acid phosphatase	EYQLGQFLR		577.304	2	34.43	0.0017
	1	gi|301601654|	Acid phosphatase	EYQLGQFLR		577.304	2	37.29	0.00086
	1	gi|301601654|	Acid phosphatase	EYQLGQFLR		577.304	2	51.24	3.5e-005
	1	gi|301601654|	Acid phosphatase	EYQLGQFLR		577.304	2	54.99	1.5e-005
	1	gi|301601654|	Acid phosphatase	EYQLGQFLR		577.304	2	49.47	5.2e-005
	1	gi|301601654|	Acid phosphatase	EYQLGQFLR		577.304	2	33.36	0.0021
	1	gi|301601654|	Acid phosphatase	EYQLGQFLR		577.304	2	39.23	0.00054
	1	gi|301601654|	Acid phosphatase	EYQLGQFLR		577.304	2	34.99	0.0014
	1	gi|301601654|	Acid phosphatase	EYQLGQFLR		577.304	2	46.85	9.4e-005
	1	gi|301601654|	Acid phosphatase	EYQLGQFLR		577.304	2	57.24	8.6e-006
	1	gi|301601654|	Acid phosphatase	EYQLGQFLR		577.304	2	40.30	0.00042
	1	gi|301601654|	Acid phosphatase	EYQLGQFLR		577.304	2	33.11	0.0022
	1	gi|301601654|	Acid phosphatase	EYQLGQFLR		577.304	2	32.66	0.0025
	1	gi|301601654|	Acid phosphatase	EYQLGQFLR		577.304	2	43.55	0.0002
	1	gi|301601654|	Acid phosphatase	EYQLGQFLR		577.304	2	40.80	0.00038
	1	gi|301601654|	Acid phosphatase	EYQLGQFLR		577.304	2	52.02	2.9e-005
	1	gi|301601654|	Acid phosphatase	EYQLGQFLR		577.304	2	39.30	0.00053
	1	gi|301601654|	Acid phosphatase	EYQLGQFLR		577.304	2	57.83	7.5e-006
	1	gi|301601654|	Acid phosphatase	EYQLGQFLR		577.304	2	50.86	3.7e-005
	1	gi|301601654|	Acid phosphatase	EYQLGQFLR		577.304	2	46.69	9.8e-005
	1	gi|301601654|	Acid phosphatase	EYQLGQFLR		577.304	2	35.51	0.0013
	1	gi|301601654|	Acid phosphatase	EYQLGQFLR		577.304	2	39.20	0.00055
	1	gi|301601654|	Acid phosphatase	EYQLGQFLR		577.304	2	40.47	0.00041
	1	gi|301601654|	Acid phosphatase	EYQLGQFLR		577.304	2	37.62	0.00079
	1	gi|301601654|	Acid phosphatase	EYQLGQFLR		577.304	2	35.63	0.0012
	1	gi|301601654|	Acid phosphatase	EYQLGQFLR		577.304	2	34.97	0.0014
	1	gi|301601654|	Acid phosphatase	EYQLGQFLR		577.304	2	36.84	0.00094
	1	gi|301601654|	Acid phosphatase	EYQLGQFLR		577.304	2	39.21	0.00055
	1	gi|301601654|	Acid phosphatase	EYQLGQFLR		577.304	2	46.93	9.2e-005
	1	gi|301601654|	Acid phosphatase	EYQLGQFLR		577.304	2	43.91	0.00018
	1	gi|301601654|	Acid phosphatase	EYQLGQFLR		577.304	2	47.66	7.8e-005
	1	gi|301601654|	Acid phosphatase	EYQLGQFLR		577.304	2	43.79	0.00019
	1	gi|301601654|	Acid phosphatase	EYQLGQFLR		577.304	2	31.97	0.0029
	1	gi|301601654|	Acid phosphatase	EYQLGQFLR		577.304	2	31.27	0.0032
	1	gi|301601654|	Acid phosphatase	EYQLGQFLR		577.304	2	34.15	0.0017
	1	gi|301601654|	Acid phosphatase	EYQLGQFLR		577.304	2	40.50	0.00039
	1	gi|301601654|	Acid phosphatase	EYQLGQFLR		577.304	2	44.26	0.00016
	1	gi|301601654|	Acid phosphatase	EYQLGQFLR		577.304	2	51.28	3.2e-005
	1	gi|301601654|	Acid phosphatase	EYQLGQFLR		577.304	2	42.53	0.00024
	1	gi|301601654|	Acid phosphatase	EYQLGQFLR		577.304	2	47.95	7e-05
	1	gi|301601654|	Acid phosphatase	EYQLGQFLR		577.304	2	36.33	0.001
	1	gi|301601654|	Acid phosphatase	EYQLGQFLR		577.304	2	34.91	0.0014
	1	gi|301601654|	Acid phosphatase	EYQLGQFLR		577.304	2	47.80	7.2e-005
	1	gi|301601654|	Acid phosphatase	EYQLGQFLR		577.304	2	38.50	0.00061
	1	gi|301601654|	Acid phosphatase	EYQLGQFLR		577.304	2	40.12	0.00042
	1	gi|301601654|	Acid phosphatase	EYQLGQFLR		577.304	2	33.59	0.0019
	1	gi|301601654|	Acid phosphatase	EYQLGQFLR		577.304	2	36.73	0.00092
	1	gi|301601654|	Acid phosphatase	EYQLGQFLR		577.304	2	57.35	7.9e-006
	1	gi|301601654|	Acid phosphatase	EYQLGQFLR		577.304	2	57.39	7.8e-006
	1	gi|301601654|	Acid phosphatase	EYQLGQFLR		577.304	2	39.60	0.00047
	1	gi|301601654|	Acid phosphatase	EYQLGQFLR		577.305	2	34.65	0.0015
	1	gi|301601654|	Acid phosphatase	EYQLGQFLR		577.305	2	57.39	7.8e-006
	1	gi|301601654|	Acid phosphatase	EYQLGQFLR		577.305	2	34.34	0.0016
	1	gi|301601654|	Acid phosphatase	EYQLGQFLR		577.305	2	40.39	0.00039
	1	gi|301601654|	Acid phosphatase	EYQLGQFLR		577.305	2	31.08	0.0034
	1	gi|301601654|	Acid phosphatase	EYQLGQFLR		577.305	2	43.45	0.00019
	1	gi|301601654|	Acid phosphatase	EYQLGQFLR		577.305	2	42.76	0.00023
	1	gi|301601654|	Acid phosphatase	EYQLGQFLR		577.305	2	41.35	0.00032
	1	gi|301601654|	Acid phosphatase	EYQLGQFLR		577.305	2	49.44	4.9e-005
	1	gi|301601654|	Acid phosphatase	EYQLGQFLR		577.305	2	38.31	0.00063
	1	gi|301601654|	Acid phosphatase	EYQLGQFLR		577.305	2	35.61	0.0012
	1	gi|301601654|	Acid phosphatase	EYQLGQFLR		577.305	2	43.51	0.0002
	1	gi|301601654|	Acid phosphatase	EYQLGQFLR		577.305	2	38.39	0.00064
	1	gi|301601654|	Acid phosphatase	EYQLGQFLR		577.305	2	38.65	0.0006
	1	gi|301601654|	Acid phosphatase	EYQLGQFLR		577.305	2	37.30	0.00082
	1	gi|301601654|	Acid phosphatase	EYQLGQFLR		577.305	2	47.15	8.5e-005
	1	gi|301601654|	Acid phosphatase	EYQLGQFLR		577.305	2	39.11	0.00055
	1	gi|301601654|	Acid phosphatase	EYQLGQFLR		577.305	2	41.25	0.00033
	1	gi|301601654|	Acid phosphatase	EYQLGQFLR		577.305	2	34.84	0.0016
	1	gi|301601654|	Acid phosphatase	EYQLGQFLR		577.305	2	51.78	3.2e-005
	1	gi|301601654|	Acid phosphatase	EYQLGQFLR		577.306	2	49.47	4.2e-005
	1	gi|301601654|	Acid phosphatase	EYQLGQFLR		577.306	2	34.62	0.0013
	1	gi|301601654|	Acid phosphatase	EYQLGQFLR		577.306	2	35.17	0.0011
	1	gi|301601654|	Acid phosphatase	EYQLGQFLR		577.306	2	30.38	0.0034
	1	gi|301601654|	Acid phosphatase	EYQLGQFLR		577.306	2	39.17	0.00045
	1	gi|301601654|	Acid phosphatase	EYQLGQFLR		577.306	2	44.30	0.00014
	1	gi|301601654|	Acid phosphatase	EYQLGQFLR		577.306	2	39.85	0.00038
	1	gi|301601654|	Acid phosphatase	EYQLGQFLR		577.306	2	44.61	0.00013
	1	gi|301601654|	Acid phosphatase	EYQLGQFLR		577.306	2	35.78	0.00098
	1	gi|301601654|	Acid phosphatase	EYQLGQFLR		577.307	2	41.82	0.00024
	1	gi|301601654|	Acid phosphatase	EYQLGQFLR		577.307	2	44.30	0.00014
	1	gi|301601654|	Acid phosphatase	EYQLGQFLR		577.307	2	33.27	0.0017
	1	gi|301601654|	Acid phosphatase	EYQLGQFLR		577.307	2	31.27	0.0027
	1	gi|301601654|	Acid phosphatase	EYQLGQFLR		577.307	2	40.67	0.00031
	1	gi|301601654|	Acid phosphatase	EYQLGQFLR		577.307	2	32.87	0.0019
	1	gi|301601654|	Acid phosphatase	EYQLGQFLR		577.307	2	51.39	2.7e-005
	1	gi|301601654|	Acid phosphatase	EYQLGQFLR		577.308	2	41.58	0.00023
	1	gi|301601654|	Acid phosphatase	EYQLGQFLR		577.308	2	51.48	2.4e-005
	1	gi|301601654|	Acid phosphatase	EYQLGQFLR		577.309	2	36.99	0.00085
	1	gi|301601654|	Acid phosphatase	EYQLGQFLR		577.309	2	39.66	0.00046
	1	gi|301601654|	Acid phosphatase	HMLDVVSGTQK		607.811	2	45.96	7.4e-005
	1	gi|301601654|	Acid phosphatase	HMLDVVSGTQK		607.812	2	48.31	5.1e-005
	1	gi|301601654|	Acid phosphatase	HMLDVVSGTQK		607.812	2	38.97	0.00044
	1	gi|301601654|	Acid phosphatase	HMLDVVSGTQK		607.812	2	36.40	0.00079
	1	gi|301601654|	Acid phosphatase	HMLDVVSGTQK		607.812	2	43.02	0.00017
	1	gi|301601654|	Acid phosphatase	HMLDVVSGTQK		607.812	2	46.79	7.2e-005
	1	gi|301601654|	Acid phosphatase	HMLDVVSGTQK		607.812	2	42.89	0.00018
	1	gi|301601654|	Acid phosphatase	HMLDVVSGTQK		607.812	2	48.33	5.1e-005
	1	gi|301601654|	Acid phosphatase	HMLDVVSGTQK		607.812	2	54.58	1.2e-005
	1	gi|301601654|	Acid phosphatase	HMLDVVSGTQK		607.812	2	43.19	0.00017
	1	gi|301601654|	Acid phosphatase	HMLDVVSGTQK		607.812	2	45.86	8.3e-005
	1	gi|301601654|	Acid phosphatase	HMLDVVSGTQK		607.812	2	46.40	7.2e-005
	1	gi|301601654|	Acid phosphatase	HMLDVVSGTQK		607.812	2	40.86	0.00026
	1	gi|301601654|	Acid phosphatase	HMLDVVSGTQK		607.812	2	35.13	0.00097
	1	gi|301601654|	Acid phosphatase	HMLDVVSGTQK		607.812	2	37.61	0.00055
	1	gi|301601654|	Acid phosphatase	HMLDVVSGTQK		607.812	2	34.43	0.0011
	1	gi|301601654|	Acid phosphatase	HMLDVVSGTQK		607.812	2	50.32	2.9e-005
	1	gi|301601654|	Acid phosphatase	HMLDVVSGTQK		607.812	2	44.21	0.00012
	1	gi|301601654|	Acid phosphatase	HMLDVVSGTQK		607.812	2	51.83	2.1e-005
	1	gi|301601654|	Acid phosphatase	HMLDVVSGTQK		607.812	2	46.39	7.2e-005
	1	gi|301601654|	Acid phosphatase	HMLDVVSGTQK		607.812	2	54.90	1e-05
	1	gi|301601654|	Acid phosphatase	HMLDVVSGTQK		607.813	2	38.77	0.00042
	1	gi|301601654|	Acid phosphatase	HMLDVVSGTQK		607.813	2	47.86	5.2e-005
	1	gi|301601654|	Acid phosphatase	HMLDVVSGTQK		607.813	2	44.27	0.00012
	1	gi|301601654|	Acid phosphatase	HMLDVVSGTQK		607.813	2	44.40	0.00011
	1	gi|301601654|	Acid phosphatase	HMLDVVSGTQK		607.813	2	50.92	2.5e-005
	1	gi|301601654|	Acid phosphatase	HMLDVVSGTQK		607.813	2	46.23	7.5e-005
	1	gi|301601654|	Acid phosphatase	HMLDVVSGTQK		607.813	2	38.97	0.00038
	1	gi|301601654|	Acid phosphatase	HMLDVVSGTQK		607.813	2	36.92	0.00061
	1	gi|301601654|	Acid phosphatase	HMLDVVSGTQK		607.813	2	41.31	0.00022
	1	gi|301601654|	Acid phosphatase	HMLDVVSGTQK		607.813	2	60.50	2.7e-006
	1	gi|301601654|	Acid phosphatase	HMLDVVSGTQK		607.813	2	46.68	6.4e-005
	1	gi|301601654|	Acid phosphatase	HMLDVVSGTQK		607.813	2	40.72	0.00025
	1	gi|301601654|	Acid phosphatase	HMLDVVSGTQK		607.813	2	43.84	0.00013
	1	gi|301601654|	Acid phosphatase	HMLDVVSGTQK		607.813	2	57.29	5.7e-006
	1	gi|301601654|	Acid phosphatase	HMLDVVSGTQK		607.813	2	39.72	0.00033
	1	gi|301601654|	Acid phosphatase	HMLDVVSGTQK		607.813	2	43.63	0.00013
	1	gi|301601654|	Acid phosphatase	HMLDVVSGTQK		607.813	2	49.22	3.7e-005
	1	gi|301601654|	Acid phosphatase	HMLDVVSGTQK		607.813	2	30.28	0.0029
	1	gi|301601654|	Acid phosphatase	HMLDVVSGTQK		607.813	2	35.90	0.00078
	1	gi|301601654|	Acid phosphatase	HMLDVVSGTQK		607.813	2	44.30	0.00011
	1	gi|301601654|	Acid phosphatase	HMLDVVSGTQK		607.813	2	49.04	3.8e-005
	1	gi|301601654|	Acid phosphatase	HMLDVVSGTQK		607.813	2	34.38	0.0011
	1	gi|301601654|	Acid phosphatase	HMLDVVSGTQK		607.813	2	40.12	0.0003
	1	gi|301601654|	Acid phosphatase	HMLDVVSGTQK		607.813	2	50.53	2.7e-005
	1	gi|301601654|	Acid phosphatase	HMLDVVSGTQK		607.813	2	46.47	6.9e-005
	1	gi|301601654|	Acid phosphatase	HMLDVVSGTQK		607.813	2	39.64	0.00033
	1	gi|301601654|	Acid phosphatase	HMLDVVSGTQK		607.813	2	43.16	0.00015
	1	gi|301601654|	Acid phosphatase	HMLDVVSGTQK		607.813	2	45.87	7.9e-005
	1	gi|301601654|	Acid phosphatase	HMLDVVSGTQK		607.813	2	54.19	1.2e-005
	1	gi|301601654|	Acid phosphatase	HMLDVVSGTQK		607.813	2	51.61	2.1e-005
	1	gi|301601654|	Acid phosphatase	HMLDVVSGTQK		607.813	2	51.93	2e-05
	1	gi|301601654|	Acid phosphatase	HMLDVVSGTQK		607.813	2	46.12	7.5e-005
	1	gi|301601654|	Acid phosphatase	HMLDVVSGTQK		607.813	2	54.67	1e-05
	1	gi|301601654|	Acid phosphatase	HMLDVVSGTQK		607.813	2	46.74	6.5e-005
	1	gi|301601654|	Acid phosphatase	HMLDVVSGTQK		607.813	2	55.71	8.2e-006
	1	gi|301601654|	Acid phosphatase	HMLDVVSGTQK		607.813	2	51.05	2.4e-005
	1	gi|301601654|	Acid phosphatase	HMLDVVSGTQK		607.813	2	54.14	1.2e-005
	1	gi|301601654|	Acid phosphatase	HMLDVVSGTQK		607.813	2	48.57	4.2e-005
	1	gi|301601654|	Acid phosphatase	HMLDVVSGTQK		607.813	2	44.18	0.00012
	1	gi|301601654|	Acid phosphatase	HMLDVVSGTQK		607.813	2	33.88	0.0012
	1	gi|301601654|	Acid phosphatase	HMLDVVSGTQK		607.813	2	37.27	0.00057
	1	gi|301601654|	Acid phosphatase	HMLDVVSGTQK		607.813	2	32.21	0.0018
	1	gi|301601654|	Acid phosphatase	HMLDVVSGTQK		607.813	2	37.33	0.00056
	1	gi|301601654|	Acid phosphatase	HMLDVVSGTQK		607.813	2	45.93	7.8e-005
	1	gi|301601654|	Acid phosphatase	HMLDVVSGTQK		607.813	2	48.35	4.5e-005
	1	gi|301601654|	Acid phosphatase	HMLDVVSGTQK		607.813	2	40.01	0.0003
	1	gi|301601654|	Acid phosphatase	HMLDVVSGTQK		607.813	2	51.75	2e-05
	1	gi|301601654|	Acid phosphatase	HMLDVVSGTQK		607.813	2	34.79	0.001
	1	gi|301601654|	Acid phosphatase	HMLDVVSGTQK		607.813	2	51.12	2.4e-005
	1	gi|301601654|	Acid phosphatase	HMLDVVSGTQK		607.813	2	36.97	0.00061
	1	gi|301601654|	Acid phosphatase	HMLDVVSGTQK		607.813	2	49.36	3.5e-005
	1	gi|301601654|	Acid phosphatase	HMLDVVSGTQK		607.813	2	41.75	0.0002
	1	gi|301601654|	Acid phosphatase	HMLDVVSGTQK		607.813	2	51.34	2.2e-005
	1	gi|301601654|	Acid phosphatase	HMLDVVSGTQK		607.813	2	36.99	0.00061
	1	gi|301601654|	Acid phosphatase	HMLDVVSGTQK		607.813	2	35.41	0.00088
	1	gi|301601654|	Acid phosphatase	HMLDVVSGTQK		607.813	2	53.92	1.2e-005
	1	gi|301601654|	Acid phosphatase	HMLDVVSGTQK		607.813	2	45.53	8.5e-005
	1	gi|301601654|	Acid phosphatase	HMLDVVSGTQK		607.813	2	41.18	0.00023
	1	gi|301601654|	Acid phosphatase	HMLDVVSGTQK		607.813	2	51.55	2.1e-005
	1	gi|301601654|	Acid phosphatase	HMLDVVSGTQK		607.813	2	49.56	3.4e-005
	1	gi|301601654|	Acid phosphatase	HMLDVVSGTQK		607.813	2	43.92	0.00012
	1	gi|301601654|	Acid phosphatase	HMLDVVSGTQK		607.813	2	32.35	0.0018
	1	gi|301601654|	Acid phosphatase	HMLDVVSGTQK		607.813	2	41.23	0.00023
	1	gi|301601654|	Acid phosphatase	HMLDVVSGTQK		607.813	2	40.21	0.0003
	1	gi|301601654|	Acid phosphatase	HMLDVVSGTQK		607.813	2	33.51	0.0014
	1	gi|301601654|	Acid phosphatase	HMLDVVSGTQK		607.813	2	39.47	0.00035
	1	gi|301601654|	Acid phosphatase	HMLDVVSGTQK		607.813	2	51.43	2.2e-005
	1	gi|301601654|	Acid phosphatase	HMLDVVSGTQK		607.813	2	53.17	1.5e-005
	1	gi|301601654|	Acid phosphatase	HMLDVVSGTQK		607.813	2	35.04	0.00097
	1	gi|301601654|	Acid phosphatase	HMLDVVSGTQK		607.813	2	48.58	4.3e-005
	1	gi|301601654|	Acid phosphatase	HMLDVVSGTQK		607.813	2	52.96	1.6e-005
	1	gi|301601654|	Acid phosphatase	HMLDVVSGTQK		607.813	2	60.64	2.7e-006
	1	gi|301601654|	Acid phosphatase	HMLDVVSGTQK		607.813	2	49.02	3.9e-005
	1	gi|301601654|	Acid phosphatase	HMLDVVSGTQK		607.813	2	34.24	0.0012
	1	gi|301601654|	Acid phosphatase	HMLDVVSGTQK		607.813	2	33.25	0.0015
	1	gi|301601654|	Acid phosphatase	HMLDVVSGTQK		607.813	2	46.04	7.7e-005
	1	gi|301601654|	Acid phosphatase	HMLDVVSGTQK		607.813	2	44.19	0.00012
	1	gi|301601654|	Acid phosphatase	HMLDVVSGTQK		607.813	2	32.11	0.0019
	1	gi|301601654|	Acid phosphatase	HMLDVVSGTQK		607.813	2	47.96	5e-05
	1	gi|301601654|	Acid phosphatase	HMLDVVSGTQK		607.813	2	47.55	5.4e-005
	1	gi|301601654|	Acid phosphatase	HMLDVVSGTQK		607.813	2	47.77	5.2e-005
	1	gi|301601654|	Acid phosphatase	HMLDVVSGTQK		607.813	2	39.43	0.00035
	1	gi|301601654|	Acid phosphatase	HMLDVVSGTQK		607.813	2	38.97	0.00039
	1	gi|301601654|	Acid phosphatase	HMLDVVSGTQK		607.813	2	37.82	0.00051
	1	gi|301601654|	Acid phosphatase	HMLDVVSGTQK		607.813	2	40.87	0.00025
	1	gi|301601654|	Acid phosphatase	HMLDVVSGTQK		607.813	2	40.86	0.00025
	1	gi|301601654|	Acid phosphatase	HMLDVVSGTQK		607.813	2	47.43	5.6e-005
	1	gi|301601654|	Acid phosphatase	HMLDVVSGTQK		607.813	2	39.38	0.00036
	1	gi|301601654|	Acid phosphatase	HMLDVVSGTQK		607.813	2	31.09	0.0024
	1	gi|301601654|	Acid phosphatase	HMLDVVSGTQK		607.813	2	47.71	5.3e-005
	1	gi|301601654|	Acid phosphatase	HMLDVVSGTQK		607.813	2	54.46	1.1e-005
	1	gi|301601654|	Acid phosphatase	HMLDVVSGTQK		607.813	2	35.02	0.00098
	1	gi|301601654|	Acid phosphatase	HMLDVVSGTQK		607.813	2	31.99	0.002
	1	gi|301601654|	Acid phosphatase	HMLDVVSGTQK		607.813	2	45.43	8.9e-005
	1	gi|301601654|	Acid phosphatase	HMLDVVSGTQK		607.813	2	42.70	0.00017
	1	gi|301601654|	Acid phosphatase	HMLDVVSGTQK		607.813	2	45.77	8.2e-005
	1	gi|301601654|	Acid phosphatase	HMLDVVSGTQK		607.813	2	36.13	0.00076
	1	gi|301601654|	Acid phosphatase	HMLDVVSGTQK		607.813	2	32.91	0.0016
	1	gi|301601654|	Acid phosphatase	HMLDVVSGTQK		607.813	2	43.32	0.00014
	1	gi|301601654|	Acid phosphatase	HMLDVVSGTQK		607.813	2	61.06	2.4e-006
	1	gi|301601654|	Acid phosphatase	HMLDVVSGTQK		607.813	2	40.15	0.00031
	1	gi|301601654|	Acid phosphatase	HMLDVVSGTQK		607.813	2	35.55	0.00089
	1	gi|301601654|	Acid phosphatase	HMLDVVSGTQK		607.813	2	31.22	0.0024
	1	gi|301601654|	Acid phosphatase	HMLDVVSGTQK		607.813	2	30.54	0.0028
	1	gi|301601654|	Acid phosphatase	HMLDVVSGTQK		607.813	2	45.83	8.4e-005
	1	gi|301601654|	Acid phosphatase	HMLDVVSGTQK		607.813	2	40.72	0.00027
	1	gi|301601654|	Acid phosphatase	HMLDVVSGTQK		607.813	2	46.14	7.8e-005
	1	gi|301601654|	Acid phosphatase	HMLDVVSGTQK		607.813	2	36.43	0.00073
	1	gi|301601654|	Acid phosphatase	HMLDVVSGTQK		607.813	2	39.30	0.00038
	1	gi|301601654|	Acid phosphatase	HMLDVVSGTQK		607.813	2	42.62	0.00018
	1	gi|301601654|	Acid phosphatase	HMLDVVSGTQK		607.813	2	42.51	0.00018
	1	gi|301601654|	Acid phosphatase	HMLDVVSGTQK		607.813	2	55.12	9.8e-006
	1	gi|301601654|	Acid phosphatase	HMLDVVSGTQK		607.813	2	47.73	5.4e-005
	1	gi|301601654|	Acid phosphatase	HMLDVVSGTQK		607.813	2	35.43	0.00092
	1	gi|301601654|	Acid phosphatase	HMLDVVSGTQK		607.813	2	43.60	0.00014
	1	gi|301601654|	Acid phosphatase	HMLDVVSGTQK		607.813	2	49.49	3.6e-005
	1	gi|301601654|	Acid phosphatase	HMLDVVSGTQK		607.813	2	35.29	0.00095
	1	gi|301601654|	Acid phosphatase	HMLDVVSGTQK		607.813	2	53.03	1.6e-005
	1	gi|301601654|	Acid phosphatase	HMLDVVSGTQK		607.813	2	40.10	0.00031
	1	gi|301601654|	Acid phosphatase	HMLDVVSGTQK		607.813	2	50.61	2.8e-005
	1	gi|301601654|	Acid phosphatase	HMLDVVSGTQK		607.813	2	57.58	5.6e-006
	1	gi|301601654|	Acid phosphatase	HMLDVVSGTQK		607.813	2	45.30	9.4e-005
	1	gi|301601654|	Acid phosphatase	HMLDVVSGTQK		607.813	2	33.32	0.0015
	1	gi|301601654|	Acid phosphatase	HMLDVVSGTQK		607.813	2	46.28	7.5e-005
	1	gi|301601654|	Acid phosphatase	HMLDVVSGTQK		607.813	2	31.93	0.0021
	1	gi|301601654|	Acid phosphatase	HMLDVVSGTQK		607.813	2	34.74	0.0011
	1	gi|301601654|	Acid phosphatase	HMLDVVSGTQK		607.813	2	51.06	2.5e-005
	1	gi|301601654|	Acid phosphatase	HMLDVVSGTQK		607.813	2	40.30	0.0003
	1	gi|301601654|	Acid phosphatase	HMLDVVSGTQK		607.813	2	41.69	0.00022
	1	gi|301601654|	Acid phosphatase	HMLDVVSGTQK		607.813	2	32.14	0.002
	1	gi|301601654|	Acid phosphatase	HMLDVVSGTQK		607.813	2	48.28	4.8e-005
	1	gi|301601654|	Acid phosphatase	HMLDVVSGTQK		607.813	2	47.94	5.1e-005
	1	gi|301601654|	Acid phosphatase	HMLDVVSGTQK		607.813	2	49.43	3.6e-005
	1	gi|301601654|	Acid phosphatase	HMLDVVSGTQK		607.813	2	51.22	2.4e-005
	1	gi|301601654|	Acid phosphatase	HMLDVVSGTQK		607.813	2	48.09	5e-05
	1	gi|301601654|	Acid phosphatase	HMLDVVSGTQK		607.813	2	51.46	2.3e-005
	1	gi|301601654|	Acid phosphatase	HMLDVVSGTQK		607.813	2	51.48	2.3e-005
	1	gi|301601654|	Acid phosphatase	HMLDVVSGTQK		607.813	2	51.81	2.1e-005
	1	gi|301601654|	Acid phosphatase	HMLDVVSGTQK		607.813	2	43.06	0.00016
	1	gi|301601654|	Acid phosphatase	HMLDVVSGTQK		607.813	2	46.20	7.7e-005
	1	gi|301601654|	Acid phosphatase	HMLDVVSGTQK		607.813	2	35.64	0.00087
	1	gi|301601654|	Acid phosphatase	HMLDVVSGTQK		607.813	2	42.71	0.00017
	1	gi|301601654|	Acid phosphatase	HMLDVVSGTQK		607.813	2	43.22	0.00015
	1	gi|301601654|	Acid phosphatase	HMLDVVSGTQK		607.813	2	41.68	0.00022
	1	gi|301601654|	Acid phosphatase	HMLDVVSGTQK		607.814	2	35.15	0.00098
	1	gi|301601654|	Acid phosphatase	HMLDVVSGTQK		607.814	2	38.30	0.00047
	1	gi|301601654|	Acid phosphatase	HMLDVVSGTQK		607.814	2	39.91	0.00033
	1	gi|301601654|	Acid phosphatase	HMLDVVSGTQK		607.814	2	34.49	0.0011
	1	gi|301601654|	Acid phosphatase	HMLDVVSGTQK		607.814	2	45.94	8.1e-005
	1	gi|301601654|	Acid phosphatase	HMLDVVSGTQK		607.814	2	41.93	0.00021
	1	gi|301601654|	Acid phosphatase	HMLDVVSGTQK		607.814	2	54.25	1.2e-005
	1	gi|301601654|	Acid phosphatase	HMLDVVSGTQK		607.814	2	48.59	4.4e-005
	1	gi|301601654|	Acid phosphatase	HMLDVVSGTQK		607.814	2	46.01	8e-05
	1	gi|301601654|	Acid phosphatase	HMLDVVSGTQK		607.814	2	40.64	0.00028
	1	gi|301601654|	Acid phosphatase	HMLDVVSGTQK		607.814	2	35.14	0.00098
	1	gi|301601654|	Acid phosphatase	HMLDVVSGTQK		607.814	2	38.31	0.00047
	1	gi|301601654|	Acid phosphatase	HMLDVVSGTQK		607.814	2	33.21	0.0015
	1	gi|301601654|	Acid phosphatase	HMLDVVSGTQK		607.814	2	32.52	0.0018
	1	gi|301601654|	Acid phosphatase	HMLDVVSGTQK		607.814	2	46.83	6.6e-005
	1	gi|301601654|	Acid phosphatase	HMLDVVSGTQK		607.814	2	43.79	0.00013
	1	gi|301601654|	Acid phosphatase	HMLDVVSGTQK		607.814	2	39.00	0.0004
	1	gi|301601654|	Acid phosphatase	HMLDVVSGTQK		607.814	2	36.66	0.00069
	1	gi|301601654|	Acid phosphatase	HMLDVVSGTQK		607.814	2	45.92	8.2e-005
	1	gi|301601654|	Acid phosphatase	HMLDVVSGTQK		607.814	2	32.47	0.0018
	1	gi|301601654|	Acid phosphatase	HMLDVVSGTQK		607.814	2	42.60	0.00018
	1	gi|301601654|	Acid phosphatase	HMLDVVSGTQK		607.814	2	39.54	0.00036
	1	gi|301601654|	Acid phosphatase	HMLDVVSGTQK		607.814	2	45.99	8.1e-005
	1	gi|301601654|	Acid phosphatase	HMLDVVSGTQK		607.814	2	43.80	0.00013
	1	gi|301601654|	Acid phosphatase	HMLDVVSGTQK		607.814	2	31.47	0.0023
	1	gi|301601654|	Acid phosphatase	HMLDVVSGTQK		607.814	2	46.04	8e-05
	1	gi|301601654|	Acid phosphatase	HMLDVVSGTQK		607.814	2	36.16	0.00077
	1	gi|301601654|	Acid phosphatase	HMLDVVSGTQK		607.814	2	57.91	5.2e-006
	1	gi|301601654|	Acid phosphatase	HMLDVVSGTQK		607.814	2	46.06	7.9e-005
	1	gi|301601654|	Acid phosphatase	HMLDVVSGTQK		607.814	2	35.34	0.00094
	1	gi|301601654|	Acid phosphatase	HMLDVVSGTQK		607.814	2	31.06	0.0025
	1	gi|301601654|	Acid phosphatase	HMLDVVSGTQK		607.814	2	30.30	0.003
	1	gi|301601654|	Acid phosphatase	HMLDVVSGTQK		607.814	2	48.54	4.5e-005
	1	gi|301601654|	Acid phosphatase	HMLDVVSGTQK		607.814	2	39.71	0.00034
	1	gi|301601654|	Acid phosphatase	HMLDVVSGTQK		607.814	2	38.82	0.00042
	1	gi|301601654|	Acid phosphatase	HMLDVVSGTQK		607.814	2	34.22	0.0012
	1	gi|301601654|	Acid phosphatase	HMLDVVSGTQK		607.814	2	43.11	0.00016
	1	gi|301601654|	Acid phosphatase	HMLDVVSGTQK		607.814	2	40.03	0.00032
	1	gi|301601654|	Acid phosphatase	HMLDVVSGTQK		607.814	2	47.41	5.8e-005
	1	gi|301601654|	Acid phosphatase	HMLDVVSGTQK		607.814	2	47.36	5.9e-005
	1	gi|301601654|	Acid phosphatase	HMLDVVSGTQK		607.814	2	36.76	0.00063
	1	gi|301601654|	Acid phosphatase	HMLDVVSGTQK		607.814	2	48.42	4.3e-005
	1	gi|301601654|	Acid phosphatase	HMLDVVSGTQK		607.814	2	31.32	0.0022
	1	gi|301601654|	Acid phosphatase	HMLDVVSGTQK		607.814	2	37.90	0.00049
	1	gi|301601654|	Acid phosphatase	HMLDVVSGTQK		607.814	2	36.56	0.00066
	1	gi|301601654|	Acid phosphatase	HMLDVVSGTQK		607.814	2	36.18	0.00072
	1	gi|301601654|	Acid phosphatase	HMLDVVSGTQK		607.814	2	44.43	0.00011
	1	gi|301601654|	Acid phosphatase	HMLDVVSGTQK		607.814	2	55.06	9.4e-006
	1	gi|301601654|	Acid phosphatase	HMLDVVSGTQK		607.814	2	48.59	4.2e-005
	1	gi|301601654|	Acid phosphatase	HMLDVVSGTQK		607.814	2	34.67	0.001
	1	gi|301601654|	Acid phosphatase	HMLDVVSGTQK		607.814	2	43.95	0.00012
	1	gi|301601654|	Acid phosphatase	HMLDVVSGTQK		607.814	2	36.25	0.00071
	1	gi|301601654|	Acid phosphatase	HMLDVVSGTQK		607.814	2	47.62	5.2e-005
	1	gi|301601654|	Acid phosphatase	HMLDVVSGTQK		607.814	2	32.62	0.0016
	1	gi|301601654|	Acid phosphatase	HMLDVVSGTQK		607.814	2	44.55	0.00011
	1	gi|301601654|	Acid phosphatase	HMLDVVSGTQK		607.814	2	30.55	0.0026
	1	gi|301601654|	Acid phosphatase	HMLDVVSGTQK		607.814	2	36.31	0.0007
	1	gi|301601654|	Acid phosphatase	HMLDVVSGTQK		607.814	2	34.76	0.001
	1	gi|301601654|	Acid phosphatase	HMLDVVSGTQK		607.814	2	43.37	0.00014
	1	gi|301601654|	Acid phosphatase	HMLDVVSGTQK		607.814	2	35.71	0.00081
	1	gi|301601654|	Acid phosphatase	HMLDVVSGTQK		607.814	2	31.27	0.0022
	1	gi|301601654|	Acid phosphatase	HMLDVVSGTQK		607.814	2	32.92	0.0015
	1	gi|301601654|	Acid phosphatase	HMLDVVSGTQK		607.814	2	42.72	0.00016
	1	gi|301601654|	Acid phosphatase	HMLDVVSGTQK		607.814	2	47.36	5.5e-005
	1	gi|301601654|	Acid phosphatase	HMLDVVSGTQK		607.814	2	37.48	0.00054
	1	gi|301601654|	Acid phosphatase	HMLDVVSGTQK		607.814	2	47.39	5.5e-005
	1	gi|301601654|	Acid phosphatase	HMLDVVSGTQK		607.814	2	36.28	0.00071
	1	gi|301601654|	Acid phosphatase	HMLDVVSGTQK		607.814	2	45.90	7.7e-005
	1	gi|301601654|	Acid phosphatase	HMLDVVSGTQK		607.814	2	46.42	6.8e-005
	1	gi|301601654|	Acid phosphatase	HMLDVVSGTQK		607.814	2	41.36	0.00022
	1	gi|301601654|	Acid phosphatase	HMLDVVSGTQK		607.814	2	46.28	7.1e-005
	1	gi|301601654|	Acid phosphatase	HMLDVVSGTQK		607.815	2	38.70	0.0004
	1	gi|301601654|	Acid phosphatase	HMLDVVSGTQK		607.815	2	40.40	0.00027
	1	gi|301601654|	Acid phosphatase	HMLDVVSGTQK		607.815	2	45.88	7.7e-005
	1	gi|301601654|	Acid phosphatase	HMLDVVSGTQK		607.815	2	32.43	0.0017
	1	gi|301601654|	Acid phosphatase	HMLDVVSGTQK		607.815	2	45.20	8.5e-005
	1	gi|301601654|	Acid phosphatase	HMLDVVSGTQK		607.815	2	49.51	3.1e-005
	1	gi|301601654|	Acid phosphatase	HMLDVVSGTQK		607.815	2	34.62	0.00097
	1	gi|301601654|	Acid phosphatase	HMLDVVSGTQK		607.815	2	36.45	0.00063
	1	gi|301601654|	Acid phosphatase	HMLDVVSGTQK		607.815	2	52.98	1.4e-005
	1	gi|301601654|	Acid phosphatase	HMLDVVSGTQK		607.815	2	41.28	0.00022
	1	gi|301601654|	Acid phosphatase	HMLDVVSGTQK		607.815	2	39.87	0.0003
	1	gi|301601654|	Acid phosphatase	HMLDVVSGTQK		607.815	2	42.25	0.00018
	1	gi|301601654|	Acid phosphatase	HMLDVVSGTQK		607.815	2	33.42	0.0013
	1	gi|301601654|	Acid phosphatase	HMLDVVSGTQK		607.816	2	39.15	0.00034
	1	gi|301601654|	Acid phosphatase	HMLDVVSGTQK		607.816	2	34.93	0.00085
	1	gi|301601654|	Acid phosphatase	HMLDVVSGTQK		607.816	2	55.15	8.1e-006
	1	gi|301601654|	Acid phosphatase	HMLDVVSGTQK		405.547	3	32.51	0.0019
	1	gi|301601654|	Acid phosphatase	HMLDVVSGTQK		607.817	2	37.00	0.00067
	1	gi|301601654|	Acid phosphatase	HMLDVVSGTQK		607.817	2	43.58	0.00016
	1	gi|301601654|	Acid phosphatase	HMLDVVSGTQK		607.818	2	59.06	4.5e-006
	1	gi|301601654|	Acid phosphatase	HMLDVVSGTQK		607.818	2	35.13	0.001
	1	gi|301601654|	Acid phosphatase	HMLDVVSGTQK		607.818	2	43.03	0.00017
	1	gi|301601654|	Acid phosphatase	HMLDVVSGTQK		607.819	2	46.22	8.7e-005
	1	gi|301601654|	Acid phosphatase	HMLDVVSGTQK		607.819	2	42.44	0.00021
	1	gi|301601654|	Acid phosphatase	HMLDVVSGTQK	Oxidation (M)	615.81	2	49.09	4.3e-005
	1	gi|301601654|	Acid phosphatase	HMLDVVSGTQK	Oxidation (M)	615.81	2	45.15	0.0001
	1	gi|301601654|	Acid phosphatase	HMLDVVSGTQK	Oxidation (M)	615.81	2	34.50	0.0012
	1	gi|301601654|	Acid phosphatase	HMLDVVSGTQK	Oxidation (M)	615.81	2	37.11	0.00064
	1	gi|301601654|	Acid phosphatase	HMLDVVSGTQK	Oxidation (M)	615.81	2	40.49	0.00029
	1	gi|301601654|	Acid phosphatase	HMLDVVSGTQK	Oxidation (M)	615.81	2	47.15	6.4e-005
	1	gi|301601654|	Acid phosphatase	HMLDVVSGTQK	Oxidation (M)	615.81	2	57.53	5.8e-006
	1	gi|301601654|	Acid phosphatase	HMLDVVSGTQK	Oxidation (M)	615.81	2	35.55	0.00092
	1	gi|301601654|	Acid phosphatase	HMLDVVSGTQK	Oxidation (M)	615.811	2	36.79	0.00074
	1	gi|301601654|	Acid phosphatase	HMLDVVSGTQK	Oxidation (M)	615.811	2	43.38	0.00016
	1	gi|301601654|	Acid phosphatase	HMLDVVSGTQK	Oxidation (M)	615.811	2	34.84	0.0012
	1	gi|301601654|	Acid phosphatase	HMLDVVSGTQK	Oxidation (M)	615.811	2	50.00	3.6e-005
	1	gi|301601654|	Acid phosphatase	HMLDVVSGTQK	Oxidation (M)	615.811	2	55.55	9.9e-006
	1	gi|301601654|	Acid phosphatase	HMLDVVSGTQK	Oxidation (M)	615.811	2	49.48	4e-05
	1	gi|301601654|	Acid phosphatase	HMLDVVSGTQK	Oxidation (M)	615.811	2	47.30	6.6e-005
	1	gi|301601654|	Acid phosphatase	HMLDVVSGTQK	Oxidation (M)	615.811	2	34.87	0.0012
	1	gi|301601654|	Acid phosphatase	HMLDVVSGTQKK		671.86	2	55.28	9.9e-006
	1	gi|301601654|	Acid phosphatase	HMLDVVSGTQKK		671.86	2	40.84	0.0003
	1	gi|301601654|	Acid phosphatase	HMLDVVSGTQKK		448.243	3	51.22	2.9e-005
	1	gi|301601654|	Acid phosphatase	HMLDVVSGTQKK		671.86	2	72.13	2.3e-007
	1	gi|301601654|	Acid phosphatase	HMLDVVSGTQKK		671.861	2	56.36	7.9e-006
	1	gi|301601654|	Acid phosphatase	HMLDVVSGTQKK		671.861	2	67.76	5.7e-007
	1	gi|301601654|	Acid phosphatase	HMLDVVSGTQKK		448.243	3	41.30	0.00025
	1	gi|301601654|	Acid phosphatase	HMLDVVSGTQKK		448.243	3	31.60	0.0024
	1	gi|301601654|	Acid phosphatase	HMLDVVSGTQKK		448.243	3	35.02	0.0011
	1	gi|301601654|	Acid phosphatase	HMLDVVSGTQKK		671.861	2	68.98	4.3e-007
	1	gi|301601654|	Acid phosphatase	HMLDVVSGTQKK		671.861	2	57.89	5.5e-006
	1	gi|301601654|	Acid phosphatase	HMLDVVSGTQKK		671.861	2	58.62	4.7e-006
	1	gi|301601654|	Acid phosphatase	HMLDVVSGTQKK		448.243	3	41.54	0.00024
	1	gi|301601654|	Acid phosphatase	HMLDVVSGTQKK		448.243	3	42.83	0.00018
	1	gi|301601654|	Acid phosphatase	HMLDVVSGTQKK		448.243	3	57.96	5.4e-006
	1	gi|301601654|	Acid phosphatase	HMLDVVSGTQKK		448.243	3	53.05	1.7e-005
	1	gi|301601654|	Acid phosphatase	HMLDVVSGTQKK		448.243	3	38.00	0.00054
	1	gi|301601654|	Acid phosphatase	HMLDVVSGTQKK		448.243	3	57.26	6.4e-006
	1	gi|301601654|	Acid phosphatase	HMLDVVSGTQKK		448.243	3	33.12	0.0017
	1	gi|301601654|	Acid phosphatase	HMLDVVSGTQKK		448.243	3	45.27	0.0001
	1	gi|301601654|	Acid phosphatase	HMLDVVSGTQKK		448.243	3	49.69	3.7e-005
	1	gi|301601654|	Acid phosphatase	HMLDVVSGTQKK		448.243	3	53.22	1.6e-005
	1	gi|301601654|	Acid phosphatase	HMLDVVSGTQKK		671.861	2	37.71	0.00057
	1	gi|301601654|	Acid phosphatase	HMLDVVSGTQKK		671.861	2	58.72	4.5e-006
	1	gi|301601654|	Acid phosphatase	HMLDVVSGTQKK		448.243	3	62.19	2e-06
	1	gi|301601654|	Acid phosphatase	HMLDVVSGTQKK		448.243	3	33.43	0.0015
	1	gi|301601654|	Acid phosphatase	HMLDVVSGTQKK		448.243	3	36.17	0.00081
	1	gi|301601654|	Acid phosphatase	HMLDVVSGTQKK		448.243	3	54.86	1.1e-005
	1	gi|301601654|	Acid phosphatase	HMLDVVSGTQKK		448.243	3	39.33	0.00039
	1	gi|301601654|	Acid phosphatase	HMLDVVSGTQKK		448.243	3	51.55	2.3e-005
	1	gi|301601654|	Acid phosphatase	HMLDVVSGTQKK		448.243	3	53.91	1.4e-005
	1	gi|301601654|	Acid phosphatase	HMLDVVSGTQKK		671.861	2	58.40	4.8e-006
	1	gi|301601654|	Acid phosphatase	HMLDVVSGTQKK		671.861	2	60.33	3.1e-006
	1	gi|301601654|	Acid phosphatase	HMLDVVSGTQKK		671.861	2	55.56	9.3e-006
	1	gi|301601654|	Acid phosphatase	HMLDVVSGTQKK		448.243	3	32.40	0.0019
	1	gi|301601654|	Acid phosphatase	HMLDVVSGTQKK		448.243	3	30.56	0.0029
	1	gi|301601654|	Acid phosphatase	HMLDVVSGTQKK		448.243	3	39.88	0.00034
	1	gi|301601654|	Acid phosphatase	HMLDVVSGTQKK		671.861	2	56.33	7.7e-006
	1	gi|301601654|	Acid phosphatase	HMLDVVSGTQKK		671.861	2	61.41	2.4e-006
	1	gi|301601654|	Acid phosphatase	HMLDVVSGTQKK		671.861	2	64.16	1.3e-006
	1	gi|301601654|	Acid phosphatase	HMLDVVSGTQKK		671.861	2	36.24	0.0008
	1	gi|301601654|	Acid phosphatase	HMLDVVSGTQKK		448.243	3	41.14	0.00026
	1	gi|301601654|	Acid phosphatase	HMLDVVSGTQKK		448.243	3	49.82	3.5e-005
	1	gi|301601654|	Acid phosphatase	HMLDVVSGTQKK		671.861	2	61.65	2.3e-006
	1	gi|301601654|	Acid phosphatase	HMLDVVSGTQKK		448.243	3	32.01	0.0021
	1	gi|301601654|	Acid phosphatase	HMLDVVSGTQKK		671.861	2	45.48	9.5e-005
	1	gi|301601654|	Acid phosphatase	HMLDVVSGTQKK		671.861	2	58.36	4.9e-006
	1	gi|301601654|	Acid phosphatase	HMLDVVSGTQKK		671.862	2	30.29	0.0031
	1	gi|301601654|	Acid phosphatase	HMLDVVSGTQKK		671.862	2	35.58	0.00093
	1	gi|301601654|	Acid phosphatase	HMLDVVSGTQKK		671.862	2	36.19	0.00082
	1	gi|301601654|	Acid phosphatase	HMLDVVSGTQKK		671.862	2	33.41	0.0016
	1	gi|301601654|	Acid phosphatase	HMLDVVSGTQKK		671.862	2	52.90	1.8e-005
	1	gi|301601654|	Acid phosphatase	HMLDVVSGTQKK		671.862	2	46.21	8.1e-005
	1	gi|301601654|	Acid phosphatase	HMLDVVSGTQKK		671.863	2	34.59	0.0011
	1	gi|301601654|	Acid phosphatase	HMLDVVSGTQKK		671.863	2	60.11	3.1e-006
	1	gi|301601654|	Acid phosphatase	HMLDVVSGTQKK		671.864	2	37.74	0.00054
	1	gi|301601654|	Acid phosphatase	HMLDVVSGTQKK		671.865	2	49.15	3.8e-005
	1	gi|301601654|	Acid phosphatase	HMLDVVSGTQKK	Oxidation (M)	679.857	2	60.24	3.9e-006
	1	gi|301601654|	Acid phosphatase	HMLDVVSGTQKK	Oxidation (M)	679.857	2	46.40	9.5e-005
	1	gi|301601654|	Acid phosphatase	HMLDVVSGTQKK	Oxidation (M)	679.857	2	61.56	2.9e-006
	1	gi|301601654|	Acid phosphatase	HMLDVVSGTQKK	Oxidation (M)	453.574	3	41.89	0.00027
	1	gi|301601654|	Acid phosphatase	HMLDVVSGTQKK	Oxidation (M)	679.857	2	58.57	6.1e-006
	1	gi|301601654|	Acid phosphatase	HMLDVVSGTQKK	Oxidation (M)	679.857	2	56.06	1.1e-005
	1	gi|301601654|	Acid phosphatase	HMLDVVSGTQKK	Oxidation (M)	679.857	2	41.90	0.00028
	1	gi|301601654|	Acid phosphatase	HMLDVVSGTQKK	Oxidation (M)	679.857	2	65.31	1.3e-006
	1	gi|301601654|	Acid phosphatase	HMLDVVSGTQKK	Oxidation (M)	679.857	2	51.35	3.2e-005
	1	gi|301601654|	Acid phosphatase	HMLDVVSGTQKK	Oxidation (M)	679.858	2	47.63	7.6e-005
	1	gi|301601654|	Acid phosphatase	HMLDVVSGTQKK	Oxidation (M)	453.574	3	55.20	1.3e-005
	1	gi|301601654|	Acid phosphatase	HMLDVVSGTQKK	Oxidation (M)	453.574	3	36.48	0.00099
	1	gi|301601654|	Acid phosphatase	HMLDVVSGTQKK	Oxidation (M)	453.574	3	42.91	0.00023
	1	gi|301601654|	Acid phosphatase	HMLDVVSGTQKK	Oxidation (M)	453.574	3	39.46	0.0005
	1	gi|301601654|	Acid phosphatase	HMLDVVSGTQKK	Oxidation (M)	453.574	3	39.76	0.00046
	1	gi|301601654|	Acid phosphatase	HMLDVVSGTQKK	Oxidation (M)	453.574	3	38.81	0.00058
	1	gi|301601654|	Acid phosphatase	HMLDVVSGTQKK	Oxidation (M)	679.858	2	43.79	0.00018
	1	gi|301601654|	Acid phosphatase	HMLDVVSGTQKK	Oxidation (M)	679.858	2	54.63	1.5e-005
	1	gi|301601654|	Acid phosphatase	HMLDVVSGTQKK	Oxidation (M)	679.858	2	65.16	1.3e-006
	1	gi|301601654|	Acid phosphatase	HMLDVVSGTQKK	Oxidation (M)	679.858	2	67.37	8.1e-007
	1	gi|301601654|	Acid phosphatase	HMLDVVSGTQKK	Oxidation (M)	679.858	2	60.26	4.1e-006
	1	gi|301601654|	Acid phosphatase	HMLDVVSGTQKK	Oxidation (M)	679.858	2	69.51	4.9e-007
	1	gi|301601654|	Acid phosphatase	HMLDVVSGTQKK	Oxidation (M)	679.858	2	57.09	8.6e-006
	1	gi|301601654|	Acid phosphatase	HMLDVVSGTQKK	Oxidation (M)	453.574	3	35.04	0.0014
	1	gi|301601654|	Acid phosphatase	HMLDVVSGTQKK	Oxidation (M)	453.574	3	46.84	9.1e-005
	1	gi|301601654|	Acid phosphatase	HMLDVVSGTQKK	Oxidation (M)	453.574	3	44.16	0.00017
	1	gi|301601654|	Acid phosphatase	HMLDVVSGTQKK	Oxidation (M)	453.574	3	39.59	0.00048
	1	gi|301601654|	Acid phosphatase	HMLDVVSGTQKK	Oxidation (M)	453.574	3	44.50	0.00016
	1	gi|301601654|	Acid phosphatase	HMLDVVSGTQKK	Oxidation (M)	453.574	3	37.49	0.00075
	1	gi|301601654|	Acid phosphatase	HMLDVVSGTQKK	Oxidation (M)	679.858	2	63.29	1.9e-006
	1	gi|301601654|	Acid phosphatase	HMLDVVSGTQKK	Oxidation (M)	679.859	2	59.81	4.1e-006
	1	gi|301601654|	Acid phosphatase	HMLDVVSGTQKK	Oxidation (M)	679.859	2	47.41	7.2e-005
	1	gi|301601654|	Acid phosphatase	HMLDVVSGTQKK	Oxidation (M)	679.859	2	65.42	1.1e-006
	1	gi|301601654|	Acid phosphatase	IPDEKNEMYPK		682.328	2	50.51	2.8e-005
	1	gi|301601654|	Acid phosphatase	IPDEKNEMYPK		682.33	2	50.31	3.3e-005
	1	gi|301601654|	Acid phosphatase	IPDEKNEMYPK		682.33	2	34.56	0.0012
	1	gi|301601654|	Acid phosphatase	IPDEKNEMYPK		682.33	2	49.19	4.1e-005
	1	gi|301601654|	Acid phosphatase	IPDEKNEMYPK		682.331	2	40.89	0.00031
	1	gi|301601654|	Acid phosphatase	IPDEKNEMYPK		682.331	2	38.03	0.0006
	1	gi|301601654|	Acid phosphatase	IPDEKNEMYPK		682.331	2	52.40	2.2e-005
	1	gi|301601654|	Acid phosphatase	IPDEKNEMYPK		682.331	2	42.40	0.00022
	1	gi|301601654|	Acid phosphatase	IPDEKNEMYPK		682.331	2	37.82	0.00063
	1	gi|301601654|	Acid phosphatase	IPDEKNEMYPK		682.331	2	53.25	1.8e-005
	1	gi|301601654|	Acid phosphatase	IPDEKNEMYPK		682.331	2	45.40	0.00011
	1	gi|301601654|	Acid phosphatase	IPDEKNEMYPK		682.331	2	43.77	0.00016
	1	gi|301601654|	Acid phosphatase	IPDEKNEMYPK		682.331	2	40.95	0.0003
	1	gi|301601654|	Acid phosphatase	IPDEKNEMYPK		682.331	2	51.96	2.4e-005
	1	gi|301601654|	Acid phosphatase	IPDEKNEMYPK		682.331	2	41.40	0.00027
	1	gi|301601654|	Acid phosphatase	IPDEKNEMYPK		682.331	2	58.08	5.8e-006
	1	gi|301601654|	Acid phosphatase	IPDEKNEMYPK		682.331	2	45.54	0.0001
	1	gi|301601654|	Acid phosphatase	IPDEKNEMYPK		682.331	2	38.50	0.00053
	1	gi|301601654|	Acid phosphatase	IPDEKNEMYPK		682.331	2	39.48	0.00042
	1	gi|301601654|	Acid phosphatase	IPDEKNEMYPK		682.331	2	58.11	5.7e-006
	1	gi|301601654|	Acid phosphatase	IPDEKNEMYPK		682.331	2	50.58	3.2e-005
	1	gi|301601654|	Acid phosphatase	IPDEKNEMYPK		682.332	2	50.16	3.6e-005
	1	gi|301601654|	Acid phosphatase	IPDEKNEMYPK		682.332	2	58.41	5.3e-006
	1	gi|301601654|	Acid phosphatase	IPDEKNEMYPK		682.332	2	55.15	1.1e-005
	1	gi|301601654|	Acid phosphatase	IPDEKNEMYPK		682.332	2	42.58	0.0002
	1	gi|301601654|	Acid phosphatase	IPDEKNEMYPK		682.332	2	44.99	0.00011
	1	gi|301601654|	Acid phosphatase	IPDEKNEMYPK		682.332	2	48.07	5.5e-005
	1	gi|301601654|	Acid phosphatase	IPDEKNEMYPK		682.332	2	50.56	3.1e-005
	1	gi|301601654|	Acid phosphatase	IPDEKNEMYPK		682.332	2	51.59	2.4e-005
	1	gi|301601654|	Acid phosphatase	IPDEKNEMYPK		682.332	2	54.67	1.2e-005
	1	gi|301601654|	Acid phosphatase	IPDEKNEMYPK		682.332	2	50.79	2.9e-005
	1	gi|301601654|	Acid phosphatase	IPDEKNEMYPK		682.332	2	45.33	0.00011
	1	gi|301601654|	Acid phosphatase	IPDEKNEMYPK		682.332	2	58.44	5.5e-006
	1	gi|301601654|	Acid phosphatase	IPDEKNEMYPK		455.224	3	35.74	0.001
	1	gi|301601654|	Acid phosphatase	IPDEKNEMYPK		682.332	2	54.41	1.4e-005
	1	gi|301601654|	Acid phosphatase	IPDEKNEMYPK		682.332	2	50.61	3.5e-005
	1	gi|301601654|	Acid phosphatase	IPDEKNEMYPK		455.224	3	32.10	0.0025
	1	gi|301601654|	Acid phosphatase	IPDEKNEMYPK		682.333	2	50.59	3.6e-005
	1	gi|301601654|	Acid phosphatase	IPDEKNEMYPK		682.333	2	37.97	0.00056
	1	gi|301601654|	Acid phosphatase	IPDEKNEMYPK		682.335	2	36.54	0.00094
	1	gi|301601654|	Acid phosphatase	IPDEKNEMYPK		682.335	2	42.87	0.00021
	1	gi|301601654|	Acid phosphatase	IPDEKNEMYPK		682.336	2	38.47	0.00058
	1	gi|301601654|	Acid phosphatase	IPDEKNEMYPK		682.338	2	44.24	0.00015
	1	gi|301601654|	Acid phosphatase	IPDEKNEMYPK	Oxidation (M)	690.328	2	42.39	0.00021
	1	gi|301601654|	Acid phosphatase	IPDEKNEMYPK	Oxidation (M)	690.328	2	51.68	2.5e-005
	1	gi|301601654|	Acid phosphatase	IPDEKNEMYPK	Oxidation (M)	690.328	2	49.04	4.6e-005
	1	gi|301601654|	Acid phosphatase	IPDEKNEMYPK	Oxidation (M)	690.328	2	45.95	9.3e-005
	1	gi|301601654|	Acid phosphatase	IPDEKNEMYPK	Oxidation (M)	690.328	2	47.45	6.6e-005
	1	gi|301601654|	Acid phosphatase	IPDEKNEMYPK	Oxidation (M)	690.328	2	42.30	0.00021
	1	gi|301601654|	Acid phosphatase	IPDEKNEMYPK	Oxidation (M)	690.328	2	51.51	2.6e-005
	1	gi|301601654|	Acid phosphatase	IPDEKNEMYPK	Oxidation (M)	690.328	2	38.95	0.00046
	1	gi|301601654|	Acid phosphatase	IPDEKNEMYPK	Oxidation (M)	690.328	2	46.40	8.4e-005
	1	gi|301601654|	Acid phosphatase	IPDEKNEMYPK	Oxidation (M)	690.328	2	33.18	0.0018
	1	gi|301601654|	Acid phosphatase	IPDEKNEMYPK	Oxidation (M)	690.328	2	38.14	0.00056
	1	gi|301601654|	Acid phosphatase	IPDEKNEMYPK	Oxidation (M)	690.328	2	49.38	4.2e-005
	1	gi|301601654|	Acid phosphatase	IPDEKNEMYPK	Oxidation (M)	690.328	2	52.79	1.9e-005
	1	gi|301601654|	Acid phosphatase	IPDEKNEMYPK	Oxidation (M)	690.328	2	53.04	1.8e-005
	1	gi|301601654|	Acid phosphatase	IPDEKNEMYPK	Oxidation (M)	690.328	2	51.60	2.5e-005
	1	gi|301601654|	Acid phosphatase	IPDEKNEMYPK	Oxidation (M)	690.329	2	37.11	0.00071
	1	gi|301601654|	Acid phosphatase	IPDEKNEMYPK	Oxidation (M)	690.329	2	57.32	6.8e-006
	1	gi|301601654|	Acid phosphatase	IPDEKNEMYPK	Oxidation (M)	690.329	2	43.43	0.00017
	1	gi|301601654|	Acid phosphatase	IPDEKNEMYPK	Oxidation (M)	690.329	2	54.43	1.3e-005
	1	gi|301601654|	Acid phosphatase	IPDEKNEMYPK	Oxidation (M)	690.329	2	41.89	0.00024
	1	gi|301601654|	Acid phosphatase	IPDEKNEMYPK	Oxidation (M)	690.329	2	38.88	0.00047
	1	gi|301601654|	Acid phosphatase	IPDEKNEMYPK	Oxidation (M)	690.329	2	54.87	1.2e-005
	1	gi|301601654|	Acid phosphatase	IPDEKNEMYPK	Oxidation (M)	690.329	2	50.08	3.6e-005
	1	gi|301601654|	Acid phosphatase	IPDEKNEMYPK	Oxidation (M)	690.329	2	56.59	8e-06
	1	gi|301601654|	Acid phosphatase	IPDEKNEMYPK	Oxidation (M)	690.329	2	33.70	0.0016
	1	gi|301601654|	Acid phosphatase	IPDEKNEMYPK	Oxidation (M)	690.329	2	43.14	0.00018
	1	gi|301601654|	Acid phosphatase	IPDEKNEMYPK	Oxidation (M)	690.329	2	47.70	6.2e-005
	1	gi|301601654|	Acid phosphatase	IPDEKNEMYPK	Oxidation (M)	690.329	2	51.58	2.5e-005
	1	gi|301601654|	Acid phosphatase	IPDEKNEMYPK	Oxidation (M)	690.329	2	50.34	3.4e-005
	1	gi|301601654|	Acid phosphatase	IPDEKNEMYPK	Oxidation (M)	690.329	2	57.52	6.5e-006
	1	gi|301601654|	Acid phosphatase	IPDEKNEMYPK	Oxidation (M)	690.329	2	36.61	0.0008
	1	gi|301601654|	Acid phosphatase	IPDEKNEMYPK	Oxidation (M)	690.33	2	44.14	0.00014
	1	gi|301601654|	Acid phosphatase	IVYYLGIPSEAR		690.875	2	50.25	3e-05
	1	gi|301601654|	Acid phosphatase	IVYYLGIPSEAR		690.875	2	49.25	3.9e-005
	1	gi|301601654|	Acid phosphatase	IVYYLGIPSEAR		690.877	2	63.19	1.5e-006
	1	gi|301601654|	Acid phosphatase	IVYYLGIPSEAR		690.878	2	63.92	1.1e-006
	1	gi|301601654|	Acid phosphatase	IVYYLGIPSEAR		690.878	2	37.38	0.00049
	1	gi|301601654|	Acid phosphatase	IVYYLGIPSEAR		690.879	2	49.84	3.3e-005
	1	gi|301601654|	Acid phosphatase	IVYYLGIPSEAR		690.879	2	46.65	6.9e-005
	1	gi|301601654|	Acid phosphatase	IVYYLGIPSEAR		690.879	2	30.54	0.0028
	1	gi|301601654|	Acid phosphatase	IVYYLGIPSEAR		690.879	2	42.35	0.00019
	1	gi|301601654|	Acid phosphatase	IVYYLGIPSEAR		690.879	2	50.77	2.7e-005
	1	gi|301601654|	Acid phosphatase	IVYYLGIPSEAR		690.879	2	52.86	1.7e-005
	1	gi|301601654|	Acid phosphatase	IVYYLGIPSEAR		690.879	2	45.91	7.7e-005
	1	gi|301601654|	Acid phosphatase	IVYYLGIPSEAR		690.879	2	65.72	8e-07
	1	gi|301601654|	Acid phosphatase	IVYYLGIPSEAR		690.879	2	30.30	0.0028
	1	gi|301601654|	Acid phosphatase	IVYYLGIPSEAR		690.879	2	58.47	4.3e-006
	1	gi|301601654|	Acid phosphatase	IVYYLGIPSEAR		690.879	2	46.02	7.4e-005
	1	gi|301601654|	Acid phosphatase	IVYYLGIPSEAR		690.879	2	41.25	0.00022
	1	gi|301601654|	Acid phosphatase	IVYYLGIPSEAR		690.879	2	52.24	1.8e-005
	1	gi|301601654|	Acid phosphatase	IVYYLGIPSEAR		690.879	2	33.73	0.0012
	1	gi|301601654|	Acid phosphatase	IVYYLGIPSEAR		690.879	2	47.25	5.6e-005
	1	gi|301601654|	Acid phosphatase	IVYYLGIPSEAR		690.879	2	53.62	1.3e-005
	1	gi|301601654|	Acid phosphatase	IVYYLGIPSEAR		690.879	2	50.00	2.9e-005
	1	gi|301601654|	Acid phosphatase	IVYYLGIPSEAR		690.879	2	44.09	0.00012
	1	gi|301601654|	Acid phosphatase	IVYYLGIPSEAR		690.879	2	43.23	0.00014
	1	gi|301601654|	Acid phosphatase	IVYYLGIPSEAR		690.879	2	40.81	0.00024
	1	gi|301601654|	Acid phosphatase	IVYYLGIPSEAR		690.879	2	44.11	0.00011
	1	gi|301601654|	Acid phosphatase	IVYYLGIPSEAR		690.879	2	35.76	0.00078
	1	gi|301601654|	Acid phosphatase	IVYYLGIPSEAR		690.879	2	42.56	0.00016
	1	gi|301601654|	Acid phosphatase	IVYYLGIPSEAR		690.879	2	41.84	0.00019
	1	gi|301601654|	Acid phosphatase	IVYYLGIPSEAR		690.879	2	34.69	0.001
	1	gi|301601654|	Acid phosphatase	IVYYLGIPSEAR		690.879	2	33.85	0.0012
	1	gi|301601654|	Acid phosphatase	IVYYLGIPSEAR		690.879	2	54.44	1.1e-005
	1	gi|301601654|	Acid phosphatase	IVYYLGIPSEAR		690.88	2	41.94	0.00018
	1	gi|301601654|	Acid phosphatase	IVYYLGIPSEAR		690.88	2	47.05	5.4e-005
	1	gi|301601654|	Acid phosphatase	IVYYLGIPSEAR		690.88	2	34.87	0.0009
	1	gi|301601654|	Acid phosphatase	IVYYLGIPSEAR		690.88	2	45.47	7.8e-005
	1	gi|301601654|	Acid phosphatase	IVYYLGIPSEAR		690.88	2	51.31	2e-05
	1	gi|301601654|	Acid phosphatase	IVYYLGIPSEAR		690.88	2	42.03	0.00017
	1	gi|301601654|	Acid phosphatase	IVYYLGIPSEAR		690.88	2	41.66	0.00019
	1	gi|301601654|	Acid phosphatase	IVYYLGIPSEAR		690.88	2	35.56	0.00076
	1	gi|301601654|	Acid phosphatase	IVYYLGIPSEAR		690.88	2	43.08	0.00014
	1	gi|301601654|	Acid phosphatase	IVYYLGIPSEAR		690.88	2	61.84	1.8e-006
	1	gi|301601654|	Acid phosphatase	IVYYLGIPSEAR		690.88	2	48.71	3.7e-005
	1	gi|301601654|	Acid phosphatase	IVYYLGIPSEAR		690.88	2	39.37	0.00032
	1	gi|301601654|	Acid phosphatase	IVYYLGIPSEAR		690.88	2	32.57	0.0014
	1	gi|301601654|	Acid phosphatase	IVYYLGIPSEAR		690.88	2	41.74	0.00017
	1	gi|301601654|	Acid phosphatase	IVYYLGIPSEAR		690.88	2	34.12	0.001
	1	gi|301601654|	Acid phosphatase	IVYYLGIPSEAR		690.88	2	45.44	7.4e-005
	1	gi|301601654|	Acid phosphatase	IVYYLGIPSEAR		690.88	2	48.00	4.1e-005
	1	gi|301601654|	Acid phosphatase	IVYYLGIPSEAR		690.88	2	52.81	1.4e-005
	1	gi|301601654|	Acid phosphatase	IVYYLGIPSEAR		690.88	2	47.30	4.8e-005
	1	gi|301601654|	Acid phosphatase	IVYYLGIPSEAR		690.88	2	45.33	7.6e-005
	1	gi|301601654|	Acid phosphatase	IVYYLGIPSEAR		690.88	2	33.44	0.0012
	1	gi|301601654|	Acid phosphatase	IVYYLGIPSEAR		690.88	2	67.88	4.2e-007
	1	gi|301601654|	Acid phosphatase	IVYYLGIPSEAR		690.88	2	69.45	3e-07
	1	gi|301601654|	Acid phosphatase	IVYYLGIPSEAR		690.88	2	32.32	0.0015
	1	gi|301601654|	Acid phosphatase	IVYYLGIPSEAR		690.88	2	35.85	0.00068
	1	gi|301601654|	Acid phosphatase	IVYYLGIPSEAR		690.88	2	45.30	7.7e-005
	1	gi|301601654|	Acid phosphatase	IVYYLGIPSEAR		690.88	2	51.99	1.6e-005
	1	gi|301601654|	Acid phosphatase	IVYYLGIPSEAR		690.88	2	71.27	1.9e-007
	1	gi|301601654|	Acid phosphatase	IVYYLGIPSEAR		690.88	2	37.01	0.00052
	1	gi|301601654|	Acid phosphatase	IVYYLGIPSEAR		690.88	2	42.67	0.00014
	1	gi|301601654|	Acid phosphatase	IVYYLGIPSEAR		690.88	2	41.10	0.0002
	1	gi|301601654|	Acid phosphatase	IVYYLGIPSEAR		690.88	2	34.81	0.00088
	1	gi|301601654|	Acid phosphatase	IVYYLGIPSEAR		690.88	2	46.71	5.7e-005
	1	gi|301601654|	Acid phosphatase	IVYYLGIPSEAR		690.88	2	60.38	2.4e-006
	1	gi|301601654|	Acid phosphatase	IVYYLGIPSEAR		690.88	2	65.45	7.6e-007
	1	gi|301601654|	Acid phosphatase	IVYYLGIPSEAR		690.88	2	44.45	9.5e-005
	1	gi|301601654|	Acid phosphatase	IVYYLGIPSEAR		690.88	2	41.89	0.00017
	1	gi|301601654|	Acid phosphatase	IVYYLGIPSEAR		690.88	2	36.48	0.0006
	1	gi|301601654|	Acid phosphatase	IVYYLGIPSEAR		690.88	2	33.81	0.0011
	1	gi|301601654|	Acid phosphatase	IVYYLGIPSEAR		690.88	2	36.16	0.00064
	1	gi|301601654|	Acid phosphatase	IVYYLGIPSEAR		690.88	2	33.44	0.0012
	1	gi|301601654|	Acid phosphatase	IVYYLGIPSEAR		690.88	2	42.70	0.00014
	1	gi|301601654|	Acid phosphatase	IVYYLGIPSEAR		690.881	2	37.09	0.00051
	1	gi|301601654|	Acid phosphatase	IVYYLGIPSEAR		690.881	2	52.02	1.6e-005
	1	gi|301601654|	Acid phosphatase	IVYYLGIPSEAR		690.881	2	33.18	0.0013
	1	gi|301601654|	Acid phosphatase	IVYYLGIPSEAR		690.881	2	80.78	2.2e-008
	1	gi|301601654|	Acid phosphatase	IVYYLGIPSEAR		690.881	2	59.05	3.2e-006
	1	gi|301601654|	Acid phosphatase	IVYYLGIPSEAR		690.881	2	44.68	8.9e-005
	1	gi|301601654|	Acid phosphatase	IVYYLGIPSEAR		690.881	2	42.16	0.00016
	1	gi|301601654|	Acid phosphatase	IVYYLGIPSEAR		690.881	2	42.28	0.00015
	1	gi|301601654|	Acid phosphatase	IVYYLGIPSEAR		690.881	2	45.15	7.2e-005
	1	gi|301601654|	Acid phosphatase	IVYYLGIPSEAR		690.882	2	40.06	0.00023
	1	gi|301601654|	Acid phosphatase	IVYYLGIPSEAR		690.882	2	33.64	0.001
	1	gi|301601654|	Acid phosphatase	IVYYLGIPSEAR		690.882	2	48.30	3.5e-005
	1	gi|301601654|	Acid phosphatase	IVYYLGIPSEAR		690.882	2	62.81	1.2e-006
	1	gi|301601654|	Acid phosphatase	IVYYLGIPSEAR		690.882	2	46.96	4.7e-005
	1	gi|301601654|	Acid phosphatase	IVYYLGIPSEAR		690.882	2	52.19	1.4e-005
	1	gi|301601654|	Acid phosphatase	IVYYLGIPSEAR		690.882	2	67.75	4.4e-007
	1	gi|301601654|	Acid phosphatase	IVYYLGIPSEAR		690.882	2	53.41	1.2e-005
	1	gi|301601654|	Acid phosphatase	IVYYLGIPSEAR		690.882	2	44.17	0.0001
	1	gi|301601654|	Acid phosphatase	IVYYLGIPSEAR		690.883	2	74.16	1e-07
	1	gi|301601654|	Acid phosphatase	IVYYLGIPSEAR		690.883	2	84.25	9.2e-009
	1	gi|301601654|	Acid phosphatase	IVYYLGIPSEAR		690.884	2	67.68	4.4e-007
	1	gi|301601654|	Acid phosphatase	IVYYLGIPSEAR		690.884	2	77.97	4.1e-008
	1	gi|301601654|	Acid phosphatase	IVYYLGIPSEAR		690.884	2	57.41	4.6e-006
	1	gi|301601654|	Acid phosphatase	IVYYLGIPSEAR		690.886	2	57.59	3.8e-006
	1	gi|301601654|	Acid phosphatase	MREYQLGQFLR		480.914	3	38.53	0.00062
	1	gi|301601654|	Acid phosphatase	MREYQLGQFLR		480.914	3	36.55	0.00097
	1	gi|301601654|	Acid phosphatase	MREYQLGQFLR		480.915	3	49.12	5.3e-005
	1	gi|301601654|	Acid phosphatase	MREYQLGQFLR		480.915	3	32.70	0.0023
	1	gi|301601654|	Acid phosphatase	MREYQLGQFLR		480.915	3	48.10	6.7e-005
	1	gi|301601654|	Acid phosphatase	MREYQLGQFLR		480.915	3	33.19	0.002
	1	gi|301601654|	Acid phosphatase	MREYQLGQFLR		480.915	3	34.22	0.0016
	1	gi|301601654|	Acid phosphatase	MREYQLGQFLR		480.915	3	31.08	0.0034
	1	gi|301601654|	Acid phosphatase	MREYQLGQFLR		480.916	3	38.33	0.00064
	1	gi|301601654|	Acid phosphatase	MREYQLGQFLR		480.916	3	43.60	0.00019
	1	gi|301601654|	Acid phosphatase	MREYQLGQFLR		480.916	3	33.10	0.0021
	1	gi|301601654|	Acid phosphatase	MREYQLGQFLR		480.917	3	40.11	0.00042
	1	gi|301601654|	Acid phosphatase	MREYQLGQFLR		720.873	2	46.80	9e-05
	1	gi|301601654|	Acid phosphatase	MREYQLGQFLR		480.918	3	41.31	0.00032
	1	gi|301601654|	Acid phosphatase	MREYQLGQFLR		720.873	2	32.66	0.0023
	1	gi|301601654|	Acid phosphatase	MREYQLGQFLR		720.873	2	51.89	2.7e-005
	1	gi|301601654|	Acid phosphatase	MREYQLGQFLR		480.918	3	40.22	0.0004
	1	gi|301601654|	Acid phosphatase	MREYQLGQFLR		480.918	3	42.75	0.00022
	1	gi|301601654|	Acid phosphatase	MREYQLGQFLR		720.873	2	34.84	0.0014
	1	gi|301601654|	Acid phosphatase	MREYQLGQFLR		720.873	2	33.74	0.0018
	1	gi|301601654|	Acid phosphatase	MREYQLGQFLR		720.873	2	33.51	0.0019
	1	gi|301601654|	Acid phosphatase	MREYQLGQFLR		720.873	2	47.70	7.1e-005
	1	gi|301601654|	Acid phosphatase	MREYQLGQFLR		720.873	2	61.11	3.3e-006
	1	gi|301601654|	Acid phosphatase	MREYQLGQFLR		720.874	2	52.02	2.6e-005
	1	gi|301601654|	Acid phosphatase	MREYQLGQFLR		720.874	2	45.25	0.00013
	1	gi|301601654|	Acid phosphatase	MREYQLGQFLR		720.874	2	51.35	3.1e-005
	1	gi|301601654|	Acid phosphatase	MREYQLGQFLR		720.874	2	52.36	2.4e-005
	1	gi|301601654|	Acid phosphatase	MREYQLGQFLR		720.874	2	37.49	0.00075
	1	gi|301601654|	Acid phosphatase	MREYQLGQFLR		720.874	2	61.34	3.1e-006
	1	gi|301601654|	Acid phosphatase	MREYQLGQFLR		480.918	3	41.34	0.00031
	1	gi|301601654|	Acid phosphatase	MREYQLGQFLR		480.918	3	31.97	0.0027
	1	gi|301601654|	Acid phosphatase	MREYQLGQFLR		480.918	3	36.30	0.00098
	1	gi|301601654|	Acid phosphatase	MREYQLGQFLR		720.874	2	48.38	6e-05
	1	gi|301601654|	Acid phosphatase	MREYQLGQFLR		720.874	2	40.35	0.00038
	1	gi|301601654|	Acid phosphatase	MREYQLGQFLR		720.874	2	48.76	5.5e-005
	1	gi|301601654|	Acid phosphatase	MREYQLGQFLR		720.874	2	49.27	4.9e-005
	1	gi|301601654|	Acid phosphatase	MREYQLGQFLR		720.874	2	56.37	9.6e-006
	1	gi|301601654|	Acid phosphatase	MREYQLGQFLR		720.874	2	43.93	0.00017
	1	gi|301601654|	Acid phosphatase	MREYQLGQFLR		720.874	2	52.13	2.5e-005
	1	gi|301601654|	Acid phosphatase	MREYQLGQFLR		720.874	2	45.04	0.00013
	1	gi|301601654|	Acid phosphatase	MREYQLGQFLR		720.874	2	60.71	3.5e-006
	1	gi|301601654|	Acid phosphatase	MREYQLGQFLR		720.874	2	52.75	2.2e-005
	1	gi|301601654|	Acid phosphatase	MREYQLGQFLR		480.918	3	52.04	2.6e-005
	1	gi|301601654|	Acid phosphatase	MREYQLGQFLR		480.918	3	38.03	0.00065
	1	gi|301601654|	Acid phosphatase	MREYQLGQFLR		480.918	3	39.39	0.00048
	1	gi|301601654|	Acid phosphatase	MREYQLGQFLR		480.918	3	30.78	0.0035
	1	gi|301601654|	Acid phosphatase	MREYQLGQFLR		480.918	3	30.74	0.0035
	1	gi|301601654|	Acid phosphatase	MREYQLGQFLR		480.918	3	32.88	0.0021
	1	gi|301601654|	Acid phosphatase	MREYQLGQFLR		480.918	3	35.18	0.0013
	1	gi|301601654|	Acid phosphatase	MREYQLGQFLR		480.918	3	47.01	8.3e-005
	1	gi|301601654|	Acid phosphatase	MREYQLGQFLR		480.918	3	37.36	0.00076
	1	gi|301601654|	Acid phosphatase	MREYQLGQFLR		720.874	2	30.74	0.0035
	1	gi|301601654|	Acid phosphatase	MREYQLGQFLR		720.874	2	40.86	0.00034
	1	gi|301601654|	Acid phosphatase	MREYQLGQFLR		720.874	2	39.70	0.00044
	1	gi|301601654|	Acid phosphatase	MREYQLGQFLR		480.918	3	32.82	0.0022
	1	gi|301601654|	Acid phosphatase	MREYQLGQFLR		480.918	3	48.10	6.4e-005
	1	gi|301601654|	Acid phosphatase	MREYQLGQFLR		480.918	3	30.71	0.0035
	1	gi|301601654|	Acid phosphatase	MREYQLGQFLR		480.918	3	47.15	8e-05
	1	gi|301601654|	Acid phosphatase	MREYQLGQFLR		480.918	3	44.65	0.00014
	1	gi|301601654|	Acid phosphatase	MREYQLGQFLR		480.918	3	34.41	0.0015
	1	gi|301601654|	Acid phosphatase	MREYQLGQFLR		480.918	3	48.96	5.3e-005
	1	gi|301601654|	Acid phosphatase	MREYQLGQFLR		480.918	3	32.79	0.0022
	1	gi|301601654|	Acid phosphatase	MREYQLGQFLR		480.918	3	56.69	8.9e-006
	1	gi|301601654|	Acid phosphatase	MREYQLGQFLR		480.918	3	40.42	0.00038
	1	gi|301601654|	Acid phosphatase	MREYQLGQFLR		720.874	2	40.98	0.00033
	1	gi|301601654|	Acid phosphatase	MREYQLGQFLR		720.874	2	49.74	4.4e-005
	1	gi|301601654|	Acid phosphatase	MREYQLGQFLR		720.874	2	36.37	0.00096
	1	gi|301601654|	Acid phosphatase	MREYQLGQFLR		720.874	2	46.12	0.0001
	1	gi|301601654|	Acid phosphatase	MREYQLGQFLR		720.874	2	38.86	0.00054
	1	gi|301601654|	Acid phosphatase	MREYQLGQFLR		720.874	2	41.33	0.00031
	1	gi|301601654|	Acid phosphatase	MREYQLGQFLR		720.874	2	49.10	5.1e-005
	1	gi|301601654|	Acid phosphatase	MREYQLGQFLR		720.874	2	64.31	1.5e-006
	1	gi|301601654|	Acid phosphatase	MREYQLGQFLR		720.874	2	40.43	0.00038
	1	gi|301601654|	Acid phosphatase	MREYQLGQFLR		720.874	2	44.63	0.00014
	1	gi|301601654|	Acid phosphatase	MREYQLGQFLR		720.874	2	50.15	4e-05
	1	gi|301601654|	Acid phosphatase	MREYQLGQFLR		720.874	2	48.32	6.1e-005
	1	gi|301601654|	Acid phosphatase	MREYQLGQFLR		720.874	2	47.50	6.7e-005
	1	gi|301601654|	Acid phosphatase	MREYQLGQFLR		720.874	2	34.38	0.0014
	1	gi|301601654|	Acid phosphatase	MREYQLGQFLR		720.874	2	34.30	0.0014
	1	gi|301601654|	Acid phosphatase	MREYQLGQFLR		720.874	2	38.43	0.00054
	1	gi|301601654|	Acid phosphatase	MREYQLGQFLR		720.874	2	31.64	0.0026
	1	gi|301601654|	Acid phosphatase	MREYQLGQFLR		720.874	2	31.82	0.0025
	1	gi|301601654|	Acid phosphatase	MREYQLGQFLR		720.874	2	50.52	3.3e-005
	1	gi|301601654|	Acid phosphatase	MREYQLGQFLR		720.874	2	40.64	0.00032
	1	gi|301601654|	Acid phosphatase	MREYQLGQFLR		720.874	2	49.83	3.9e-005
	1	gi|301601654|	Acid phosphatase	MREYQLGQFLR		720.874	2	43.02	0.00019
	1	gi|301601654|	Acid phosphatase	MREYQLGQFLR		720.874	2	50.05	3.7e-005
	1	gi|301601654|	Acid phosphatase	MREYQLGQFLR		720.874	2	48.80	4.9e-005
	1	gi|301601654|	Acid phosphatase	MREYQLGQFLR		480.918	3	37.67	0.00067
	1	gi|301601654|	Acid phosphatase	MREYQLGQFLR		480.918	3	31.84	0.0026
	1	gi|301601654|	Acid phosphatase	MREYQLGQFLR		480.918	3	35.82	0.001
	1	gi|301601654|	Acid phosphatase	MREYQLGQFLR		480.918	3	30.43	0.0035
	1	gi|301601654|	Acid phosphatase	MREYQLGQFLR		480.918	3	33.07	0.0019
	1	gi|301601654|	Acid phosphatase	MREYQLGQFLR		480.918	3	45.79	0.0001
	1	gi|301601654|	Acid phosphatase	MREYQLGQFLR		480.918	3	41.11	0.0003
	1	gi|301601654|	Acid phosphatase	MREYQLGQFLR		480.918	3	44.08	0.00015
	1	gi|301601654|	Acid phosphatase	MREYQLGQFLR		720.874	2	37.29	0.00074
	1	gi|301601654|	Acid phosphatase	MREYQLGQFLR		720.874	2	42.78	0.00021
	1	gi|301601654|	Acid phosphatase	MREYQLGQFLR		720.874	2	40.67	0.00034
	1	gi|301601654|	Acid phosphatase	MREYQLGQFLR		720.874	2	52.32	2.3e-005
	1	gi|301601654|	Acid phosphatase	MREYQLGQFLR		720.874	2	43.40	0.00018
	1	gi|301601654|	Acid phosphatase	MREYQLGQFLR		720.874	2	54.32	1.5e-005
	1	gi|301601654|	Acid phosphatase	MREYQLGQFLR		480.919	3	33.53	0.0018
	1	gi|301601654|	Acid phosphatase	MREYQLGQFLR		480.919	3	47.69	6.7e-005
	1	gi|301601654|	Acid phosphatase	MREYQLGQFLR		480.919	3	40.47	0.00035
	1	gi|301601654|	Acid phosphatase	MREYQLGQFLR		480.919	3	36.80	0.00083
	1	gi|301601654|	Acid phosphatase	MREYQLGQFLR		480.919	3	42.64	0.00022
	1	gi|301601654|	Acid phosphatase	MREYQLGQFLR		480.919	3	36.25	0.00094
	1	gi|301601654|	Acid phosphatase	MREYQLGQFLR		720.874	2	31.69	0.0027
	1	gi|301601654|	Acid phosphatase	MREYQLGQFLR		720.874	2	42.43	0.00023
	1	gi|301601654|	Acid phosphatase	MREYQLGQFLR		720.874	2	41.63	0.00027
	1	gi|301601654|	Acid phosphatase	MREYQLGQFLR		720.874	2	43.69	0.00017
	1	gi|301601654|	Acid phosphatase	MREYQLGQFLR		720.874	2	41.06	0.00031
	1	gi|301601654|	Acid phosphatase	MREYQLGQFLR		720.874	2	40.41	0.00036
	1	gi|301601654|	Acid phosphatase	MREYQLGQFLR		720.874	2	47.39	7.2e-005
	1	gi|301601654|	Acid phosphatase	MREYQLGQFLR		720.874	2	47.82	6.5e-005
	1	gi|301601654|	Acid phosphatase	MREYQLGQFLR		720.874	2	59.66	4.3e-006
	1	gi|301601654|	Acid phosphatase	MREYQLGQFLR		720.874	2	39.89	0.00041
	1	gi|301601654|	Acid phosphatase	MREYQLGQFLR		720.874	2	42.34	0.00023
	1	gi|301601654|	Acid phosphatase	MREYQLGQFLR		720.874	2	58.47	5.6e-006
	1	gi|301601654|	Acid phosphatase	MREYQLGQFLR		720.874	2	53.50	1.8e-005
	1	gi|301601654|	Acid phosphatase	MREYQLGQFLR		720.874	2	37.62	0.00066
	1	gi|301601654|	Acid phosphatase	MREYQLGQFLR		720.874	2	52.35	2.2e-005
	1	gi|301601654|	Acid phosphatase	MREYQLGQFLR		720.874	2	49.30	4.5e-005
	1	gi|301601654|	Acid phosphatase	MREYQLGQFLR		480.919	3	35.71	0.001
	1	gi|301601654|	Acid phosphatase	MREYQLGQFLR		480.919	3	41.38	0.00028
	1	gi|301601654|	Acid phosphatase	MREYQLGQFLR		480.919	3	41.05	0.0003
	1	gi|301601654|	Acid phosphatase	MREYQLGQFLR		480.919	3	32.80	0.002
	1	gi|301601654|	Acid phosphatase	MREYQLGQFLR		480.919	3	54.98	1.2e-005
	1	gi|301601654|	Acid phosphatase	MREYQLGQFLR		480.919	3	33.53	0.0017
	1	gi|301601654|	Acid phosphatase	MREYQLGQFLR		480.919	3	30.94	0.0031
	1	gi|301601654|	Acid phosphatase	MREYQLGQFLR		480.919	3	43.04	0.00019
	1	gi|301601654|	Acid phosphatase	MREYQLGQFLR		480.919	3	34.78	0.0013
	1	gi|301601654|	Acid phosphatase	MREYQLGQFLR		720.875	2	46.69	8.1e-005
	1	gi|301601654|	Acid phosphatase	MREYQLGQFLR		720.875	2	55.86	9.9e-006
	1	gi|301601654|	Acid phosphatase	MREYQLGQFLR		720.875	2	60.95	3.1e-006
	1	gi|301601654|	Acid phosphatase	MREYQLGQFLR		720.875	2	56.19	9.1e-006
	1	gi|301601654|	Acid phosphatase	MREYQLGQFLR		720.875	2	30.16	0.0037
	1	gi|301601654|	Acid phosphatase	MREYQLGQFLR		720.875	2	46.90	7.8e-005
	1	gi|301601654|	Acid phosphatase	MREYQLGQFLR		720.875	2	48.20	5.8e-005
	1	gi|301601654|	Acid phosphatase	MREYQLGQFLR		720.875	2	60.58	3.3e-006
	1	gi|301601654|	Acid phosphatase	MREYQLGQFLR		720.875	2	54.87	1.2e-005
	1	gi|301601654|	Acid phosphatase	MREYQLGQFLR		480.919	3	30.55	0.0034
	1	gi|301601654|	Acid phosphatase	MREYQLGQFLR		480.919	3	30.02	0.0038
	1	gi|301601654|	Acid phosphatase	MREYQLGQFLR		480.919	3	39.60	0.00042
	1	gi|301601654|	Acid phosphatase	MREYQLGQFLR		480.919	3	30.71	0.0033
	1	gi|301601654|	Acid phosphatase	MREYQLGQFLR		480.919	3	30.43	0.0035
	1	gi|301601654|	Acid phosphatase	MREYQLGQFLR		480.919	3	38.37	0.00056
	1	gi|301601654|	Acid phosphatase	MREYQLGQFLR		480.919	3	36.51	0.00086
	1	gi|301601654|	Acid phosphatase	MREYQLGQFLR		480.919	3	41.93	0.00025
	1	gi|301601654|	Acid phosphatase	MREYQLGQFLR		480.919	3	45.39	0.00011
	1	gi|301601654|	Acid phosphatase	MREYQLGQFLR		480.919	3	32.84	0.002
	1	gi|301601654|	Acid phosphatase	MREYQLGQFLR		480.919	3	32.32	0.0023
	1	gi|301601654|	Acid phosphatase	MREYQLGQFLR		720.875	2	60.22	3.7e-006
	1	gi|301601654|	Acid phosphatase	MREYQLGQFLR		720.875	2	32.93	0.002
	1	gi|301601654|	Acid phosphatase	MREYQLGQFLR		720.875	2	46.58	8.5e-005
	1	gi|301601654|	Acid phosphatase	MREYQLGQFLR		720.875	2	39.67	0.00042
	1	gi|301601654|	Acid phosphatase	MREYQLGQFLR		720.875	2	47.72	6.5e-005
	1	gi|301601654|	Acid phosphatase	MREYQLGQFLR		720.875	2	46.77	8.1e-005
	1	gi|301601654|	Acid phosphatase	MREYQLGQFLR		720.875	2	60.95	3.1e-006
	1	gi|301601654|	Acid phosphatase	MREYQLGQFLR		720.875	2	53.03	1.9e-005
	1	gi|301601654|	Acid phosphatase	MREYQLGQFLR		720.875	2	49.47	4.3e-005
	1	gi|301601654|	Acid phosphatase	MREYQLGQFLR		720.875	2	59.11	4.7e-006
	1	gi|301601654|	Acid phosphatase	MREYQLGQFLR		720.875	2	59.05	4.8e-006
	1	gi|301601654|	Acid phosphatase	MREYQLGQFLR		720.875	2	42.75	0.0002
	1	gi|301601654|	Acid phosphatase	MREYQLGQFLR		720.875	2	30.89	0.0031
	1	gi|301601654|	Acid phosphatase	MREYQLGQFLR		720.875	2	44.68	0.00013
	1	gi|301601654|	Acid phosphatase	MREYQLGQFLR		720.875	2	60.55	3.4e-006
	1	gi|301601654|	Acid phosphatase	MREYQLGQFLR		720.875	2	54.64	1.3e-005
	1	gi|301601654|	Acid phosphatase	MREYQLGQFLR		720.875	2	54.74	1.3e-005
	1	gi|301601654|	Acid phosphatase	MREYQLGQFLR		480.919	3	34.44	0.0014
	1	gi|301601654|	Acid phosphatase	MREYQLGQFLR		480.919	3	31.24	0.0029
	1	gi|301601654|	Acid phosphatase	MREYQLGQFLR		480.919	3	38.93	0.00049
	1	gi|301601654|	Acid phosphatase	MREYQLGQFLR		480.919	3	53.28	1.8e-005
	1	gi|301601654|	Acid phosphatase	MREYQLGQFLR		480.919	3	37.01	0.00077
	1	gi|301601654|	Acid phosphatase	MREYQLGQFLR		720.875	2	31.96	0.0025
	1	gi|301601654|	Acid phosphatase	MREYQLGQFLR		720.875	2	43.75	0.00016
	1	gi|301601654|	Acid phosphatase	MREYQLGQFLR		720.875	2	51.99	2.5e-005
	1	gi|301601654|	Acid phosphatase	MREYQLGQFLR		720.875	2	52.72	2.1e-005
	1	gi|301601654|	Acid phosphatase	MREYQLGQFLR		720.875	2	48.56	5.4e-005
	1	gi|301601654|	Acid phosphatase	MREYQLGQFLR		720.875	2	48.45	5.6e-005
	1	gi|301601654|	Acid phosphatase	MREYQLGQFLR		720.875	2	42.38	0.00023
	1	gi|301601654|	Acid phosphatase	MREYQLGQFLR		720.875	2	49.86	4e-05
	1	gi|301601654|	Acid phosphatase	MREYQLGQFLR		480.919	3	32.64	0.0021
	1	gi|301601654|	Acid phosphatase	MREYQLGQFLR		480.919	3	42.76	0.00021
	1	gi|301601654|	Acid phosphatase	MREYQLGQFLR		480.919	3	36.10	0.00096
	1	gi|301601654|	Acid phosphatase	MREYQLGQFLR		480.919	3	30.64	0.0034
	1	gi|301601654|	Acid phosphatase	MREYQLGQFLR		720.875	2	46.55	8.6e-005
	1	gi|301601654|	Acid phosphatase	MREYQLGQFLR		720.875	2	32.55	0.0022
	1	gi|301601654|	Acid phosphatase	MREYQLGQFLR		720.875	2	47.89	6.3e-005
	1	gi|301601654|	Acid phosphatase	MREYQLGQFLR		720.875	2	47.90	6.3e-005
	1	gi|301601654|	Acid phosphatase	MREYQLGQFLR		720.875	2	44.61	0.00013
	1	gi|301601654|	Acid phosphatase	MREYQLGQFLR		720.875	2	52.02	2.4e-005
	1	gi|301601654|	Acid phosphatase	MREYQLGQFLR		720.875	2	36.86	0.0008
	1	gi|301601654|	Acid phosphatase	MREYQLGQFLR		720.875	2	58.70	5.3e-006
	1	gi|301601654|	Acid phosphatase	MREYQLGQFLR		720.875	2	44.90	0.00012
	1	gi|301601654|	Acid phosphatase	MREYQLGQFLR		720.875	2	41.21	0.00029
	1	gi|301601654|	Acid phosphatase	MREYQLGQFLR		720.875	2	30.87	0.0032
	1	gi|301601654|	Acid phosphatase	MREYQLGQFLR		720.875	2	37.23	0.00073
	1	gi|301601654|	Acid phosphatase	MREYQLGQFLR		720.875	2	49.39	4.4e-005
	1	gi|301601654|	Acid phosphatase	MREYQLGQFLR		720.875	2	43.55	0.00017
	1	gi|301601654|	Acid phosphatase	MREYQLGQFLR		720.875	2	37.53	0.00068
	1	gi|301601654|	Acid phosphatase	MREYQLGQFLR		720.875	2	58.06	6e-06
	1	gi|301601654|	Acid phosphatase	MREYQLGQFLR		720.875	2	52.12	2.4e-005
	1	gi|301601654|	Acid phosphatase	MREYQLGQFLR		720.875	2	48.81	5.1e-005
	1	gi|301601654|	Acid phosphatase	MREYQLGQFLR		480.919	3	39.11	0.00047
	1	gi|301601654|	Acid phosphatase	MREYQLGQFLR		480.919	3	31.81	0.0025
	1	gi|301601654|	Acid phosphatase	MREYQLGQFLR		480.919	3	30.82	0.0032
	1	gi|301601654|	Acid phosphatase	MREYQLGQFLR		480.919	3	35.73	0.001
	1	gi|301601654|	Acid phosphatase	MREYQLGQFLR		480.919	3	51.70	2.6e-005
	1	gi|301601654|	Acid phosphatase	MREYQLGQFLR		720.875	2	41.52	0.00027
	1	gi|301601654|	Acid phosphatase	MREYQLGQFLR		720.875	2	43.65	0.00017
	1	gi|301601654|	Acid phosphatase	MREYQLGQFLR		720.875	2	49.53	4.3e-005
	1	gi|301601654|	Acid phosphatase	MREYQLGQFLR		720.875	2	44.95	0.00012
	1	gi|301601654|	Acid phosphatase	MREYQLGQFLR		720.875	2	44.21	0.00015
	1	gi|301601654|	Acid phosphatase	MREYQLGQFLR		720.875	2	52.48	2.2e-005
	1	gi|301601654|	Acid phosphatase	MREYQLGQFLR		720.875	2	36.72	0.00082
	1	gi|301601654|	Acid phosphatase	MREYQLGQFLR		480.919	3	34.62	0.0013
	1	gi|301601654|	Acid phosphatase	MREYQLGQFLR		480.919	3	44.65	0.00013
	1	gi|301601654|	Acid phosphatase	MREYQLGQFLR		720.875	2	36.90	0.00078
	1	gi|301601654|	Acid phosphatase	MREYQLGQFLR		720.875	2	44.74	0.00013
	1	gi|301601654|	Acid phosphatase	MREYQLGQFLR		720.875	2	56.22	9.1e-006
	1	gi|301601654|	Acid phosphatase	MREYQLGQFLR		720.875	2	52.33	2.2e-005
	1	gi|301601654|	Acid phosphatase	MREYQLGQFLR		720.875	2	54.86	1.2e-005
	1	gi|301601654|	Acid phosphatase	MREYQLGQFLR		480.919	3	47.30	7.3e-005
	1	gi|301601654|	Acid phosphatase	MREYQLGQFLR		720.875	2	42.75	0.00021
	1	gi|301601654|	Acid phosphatase	MREYQLGQFLR		720.876	2	57.35	7.2e-006
	1	gi|301601654|	Acid phosphatase	MREYQLGQFLR		720.876	2	45.45	0.00011
	1	gi|301601654|	Acid phosphatase	MREYQLGQFLR		720.876	2	58.37	5.7e-006
	1	gi|301601654|	Acid phosphatase	MREYQLGQFLR		720.876	2	48.27	5.8e-005
	1	gi|301601654|	Acid phosphatase	MREYQLGQFLR		720.876	2	50.41	3.5e-005
	1	gi|301601654|	Acid phosphatase	MREYQLGQFLR		720.876	2	45.57	0.00011
	1	gi|301601654|	Acid phosphatase	MREYQLGQFLR		720.876	2	49.48	4.3e-005
	1	gi|301601654|	Acid phosphatase	MREYQLGQFLR		720.876	2	53.51	1.6e-005
	1	gi|301601654|	Acid phosphatase	MREYQLGQFLR		720.876	2	66.11	9.9e-007
	1	gi|301601654|	Acid phosphatase	MREYQLGQFLR		480.92	3	40.39	0.00037
	1	gi|301601654|	Acid phosphatase	MREYQLGQFLR		480.92	3	36.68	0.00087
	1	gi|301601654|	Acid phosphatase	MREYQLGQFLR		720.876	2	56.30	9.5e-006
	1	gi|301601654|	Acid phosphatase	MREYQLGQFLR		720.876	2	56.45	9.2e-006
	1	gi|301601654|	Acid phosphatase	MREYQLGQFLR		720.876	2	55.36	1.2e-005
	1	gi|301601654|	Acid phosphatase	MREYQLGQFLR		480.92	3	39.73	0.00043
	1	gi|301601654|	Acid phosphatase	MREYQLGQFLR		720.877	2	56.81	8.4e-006
	1	gi|301601654|	Acid phosphatase	MREYQLGQFLR		720.877	2	40.24	0.00038
	1	gi|301601654|	Acid phosphatase	MREYQLGQFLR		480.92	3	41.89	0.00026
	1	gi|301601654|	Acid phosphatase	MREYQLGQFLR		720.877	2	42.86	0.00021
	1	gi|301601654|	Acid phosphatase	MREYQLGQFLR		720.877	2	59.14	4.9e-006
	1	gi|301601654|	Acid phosphatase	MREYQLGQFLR		720.877	2	48.03	6.4e-005
	1	gi|301601654|	Acid phosphatase	MREYQLGQFLR		720.877	2	55.08	1.3e-005
	1	gi|301601654|	Acid phosphatase	MREYQLGQFLR		480.921	3	33.74	0.0017
	1	gi|301601654|	Acid phosphatase	MREYQLGQFLR		720.877	2	54.30	1.4e-005
	1	gi|301601654|	Acid phosphatase	MREYQLGQFLR		720.877	2	52.07	2.4e-005
	1	gi|301601654|	Acid phosphatase	MREYQLGQFLR		480.921	3	38.62	0.00052
	1	gi|301601654|	Acid phosphatase	MREYQLGQFLR		720.878	2	40.40	0.00035
	1	gi|301601654|	Acid phosphatase	MREYQLGQFLR		720.878	2	49.80	4e-05
	1	gi|301601654|	Acid phosphatase	MREYQLGQFLR		480.921	3	31.22	0.0029
	1	gi|301601654|	Acid phosphatase	MREYQLGQFLR		480.921	3	41.12	0.0003
	1	gi|301601654|	Acid phosphatase	MREYQLGQFLR		720.878	2	43.50	0.00017
	1	gi|301601654|	Acid phosphatase	MREYQLGQFLR		720.878	2	46.31	8.9e-005
	1	gi|301601654|	Acid phosphatase	MREYQLGQFLR		720.878	2	37.58	0.00069
	1	gi|301601654|	Acid phosphatase	MREYQLGQFLR		720.879	2	52.63	2.2e-005
	1	gi|301601654|	Acid phosphatase	MREYQLGQFLR		720.879	2	40.36	0.00036
	1	gi|301601654|	Acid phosphatase	MREYQLGQFLR		720.879	2	47.93	6.4e-005
	1	gi|301601654|	Acid phosphatase	MREYQLGQFLR		720.879	2	52.68	2.1e-005
	1	gi|301601654|	Acid phosphatase	MREYQLGQFLR		720.879	2	44.46	0.00014
	1	gi|301601654|	Acid phosphatase	MREYQLGQFLR		480.922	3	34.32	0.0015
	1	gi|301601654|	Acid phosphatase	MREYQLGQFLR		480.922	3	41.24	0.00027
	1	gi|301601654|	Acid phosphatase	MREYQLGQFLR		480.922	3	35.02	0.0011
	1	gi|301601654|	Acid phosphatase	MREYQLGQFLR		720.88	2	60.99	2.8e-006
	1	gi|301601654|	Acid phosphatase	MREYQLGQFLR		720.88	2	53.45	1.6e-005
	1	gi|301601654|	Acid phosphatase	MREYQLGQFLR		720.88	2	56.15	8.5e-006
	1	gi|301601654|	Acid phosphatase	MREYQLGQFLR		480.923	3	38.05	0.00055
	1	gi|301601654|	Acid phosphatase	MREYQLGQFLR		720.88	2	45.19	0.00011
	1	gi|301601654|	Acid phosphatase	MREYQLGQFLR		720.88	2	43.99	0.00014
	1	gi|301601654|	Acid phosphatase	MREYQLGQFLR		480.923	3	38.72	0.00046
	1	gi|301601654|	Acid phosphatase	MREYQLGQFLR		720.881	2	56.26	8.2e-006
	1	gi|301601654|	Acid phosphatase	MREYQLGQFLR		720.881	2	54.76	1.2e-005
	1	gi|301601654|	Acid phosphatase	MREYQLGQFLR		480.923	3	43.15	0.00016
	1	gi|301601654|	Acid phosphatase	MREYQLGQFLR		720.881	2	55.14	1e-05
	1	gi|301601654|	Acid phosphatase	MREYQLGQFLR		480.923	3	39.86	0.00035
	1	gi|301601654|	Acid phosphatase	MREYQLGQFLR	Oxidation (M)	728.868	2	40.97	0.00032
	1	gi|301601654|	Acid phosphatase	MREYQLGQFLR	Oxidation (M)	728.869	2	50.05	3.9e-005
	1	gi|301601654|	Acid phosphatase	MREYQLGQFLR	Oxidation (M)	728.871	2	36.96	0.00079
	1	gi|301601654|	Acid phosphatase	MREYQLGQFLR	Oxidation (M)	728.871	2	36.63	0.00085
	1	gi|301601654|	Acid phosphatase	MREYQLGQFLR	Oxidation (M)	486.25	3	34.76	0.0013
	1	gi|301601654|	Acid phosphatase	MREYQLGQFLR	Oxidation (M)	728.871	2	50.31	3.6e-005
	1	gi|301601654|	Acid phosphatase	MREYQLGQFLR	Oxidation (M)	728.871	2	42.74	0.00021
	1	gi|301601654|	Acid phosphatase	MREYQLGQFLR	Oxidation (M)	486.25	3	32.18	0.0023
	1	gi|301601654|	Acid phosphatase	MREYQLGQFLR	Oxidation (M)	728.871	2	45.16	0.00012
	1	gi|301601654|	Acid phosphatase	MREYQLGQFLR	Oxidation (M)	728.871	2	45.35	0.00011
	1	gi|301601654|	Acid phosphatase	MREYQLGQFLR	Oxidation (M)	486.25	3	35.26	0.0011
	1	gi|301601654|	Acid phosphatase	MREYQLGQFLR	Oxidation (M)	486.25	3	32.04	0.0024
	1	gi|301601654|	Acid phosphatase	MREYQLGQFLR	Oxidation (M)	728.871	2	52.86	2e-05
	1	gi|301601654|	Acid phosphatase	MREYQLGQFLR	Oxidation (M)	728.871	2	49.76	4.1e-005
	1	gi|301601654|	Acid phosphatase	MREYQLGQFLR	Oxidation (M)	728.871	2	34.83	0.0013
	1	gi|301601654|	Acid phosphatase	MREYQLGQFLR	Oxidation (M)	728.871	2	37.78	0.00065
	1	gi|301601654|	Acid phosphatase	MREYQLGQFLR	Oxidation (M)	728.871	2	57.34	7.2e-006
	1	gi|301601654|	Acid phosphatase	MREYQLGQFLR	Oxidation (M)	486.25	3	33.18	0.0019
	1	gi|301601654|	Acid phosphatase	MREYQLGQFLR	Oxidation (M)	486.25	3	36.10	0.00096
	1	gi|301601654|	Acid phosphatase	MREYQLGQFLR	Oxidation (M)	486.25	3	33.63	0.0017
	1	gi|301601654|	Acid phosphatase	MREYQLGQFLR	Oxidation (M)	486.25	3	31.60	0.0027
	1	gi|301601654|	Acid phosphatase	MREYQLGQFLR	Oxidation (M)	486.25	3	30.12	0.0036
	1	gi|301601654|	Acid phosphatase	MREYQLGQFLR	Oxidation (M)	486.25	3	30.68	0.0032
	1	gi|301601654|	Acid phosphatase	MREYQLGQFLR	Oxidation (M)	728.872	2	47.63	6.4e-005
	1	gi|301601654|	Acid phosphatase	MREYQLGQFLR	Oxidation (M)	728.872	2	36.94	0.00075
	1	gi|301601654|	Acid phosphatase	MREYQLGQFLR	Oxidation (M)	728.872	2	44.05	0.00015
	1	gi|301601654|	Acid phosphatase	MREYQLGQFLR	Oxidation (M)	486.25	3	34.40	0.0013
	1	gi|301601654|	Acid phosphatase	MREYQLGQFLR	Oxidation (M)	728.872	2	36.94	0.00071
	1	gi|301601654|	Acid phosphatase	MREYQLGQFLR	Oxidation (M)	486.25	3	32.47	0.002
	1	gi|301601654|	Acid phosphatase	MREYQLGQFLR	Oxidation (M)	486.25	3	32.06	0.0022
	1	gi|301601654|	Acid phosphatase	MREYQLGQFLR	Oxidation (M)	486.25	3	30.68	0.0031
	1	gi|301601654|	Acid phosphatase	MREYQLGQFLR	Oxidation (M)	486.25	3	37.07	0.00071
	1	gi|301601654|	Acid phosphatase	MREYQLGQFLR	Oxidation (M)	486.25	3	31.07	0.0028
	1	gi|301601654|	Acid phosphatase	MREYQLGQFLR	Oxidation (M)	486.25	3	32.35	0.0021
	1	gi|301601654|	Acid phosphatase	MREYQLGQFLR	Oxidation (M)	486.25	3	34.56	0.0013
	1	gi|301601654|	Acid phosphatase	MREYQLGQFLR	Oxidation (M)	486.25	3	33.80	0.0015
	1	gi|301601654|	Acid phosphatase	MREYQLGQFLR	Oxidation (M)	728.872	2	39.90	0.00036
	1	gi|301601654|	Acid phosphatase	MREYQLGQFLR	Oxidation (M)	728.872	2	40.46	0.00032
	1	gi|301601654|	Acid phosphatase	MREYQLGQFLR	Oxidation (M)	728.872	2	34.54	0.0012
	1	gi|301601654|	Acid phosphatase	MREYQLGQFLR	Oxidation (M)	728.873	2	36.06	0.00088
	1	gi|301601654|	Acid phosphatase	MREYQLGQFLR	Oxidation (M)	486.251	3	32.23	0.0021
	1	gi|301601654|	Acid phosphatase	MREYQLGQFLR	Oxidation (M)	728.873	2	33.83	0.0015
	1	gi|301601654|	Acid phosphatase	MREYQLGQFLR	Oxidation (M)	728.873	2	39.21	0.00043
	1	gi|301601654|	Acid phosphatase	MREYQLGQFLR	Oxidation (M)	728.874	2	49.49	3.9e-005
	1	gi|301601654|	Acid phosphatase	MREYQLGQFLR	Oxidation (M)	728.874	2	54.17	1.4e-005
	1	gi|301601654|	Acid phosphatase	MREYQLGQFLR	Oxidation (M)	728.874	2	56.30	8.3e-006
	1	gi|301601654|	Acid phosphatase	MREYQLGQFLR	Oxidation (M)	486.252	3	36.97	0.0007
	1	gi|301601654|	Acid phosphatase	MREYQLGQFLR	Oxidation (M)	486.253	3	42.65	0.0002
	1	gi|301601654|	Acid phosphatase	MREYQLGQFLR	Oxidation (M)	728.876	2	56.29	8.7e-006
	1	gi|301601654|	Acid phosphatase	MREYQLGQFLR	Oxidation (M)	486.253	3	31.75	0.0025
	1	gi|301601654|	Acid phosphatase	MSLQLVLAALYPPNK		829.47	2	33.15	0.0008
	1	gi|301601654|	Acid phosphatase	MSLQLVLAALYPPNK		553.316	3	30.45	0.0014
	1	gi|301601654|	Acid phosphatase	MSLQLVLAALYPPNK		829.471	2	36.22	0.00037
	1	gi|301601654|	Acid phosphatase	MSLQLVLAALYPPNK		553.317	3	38.26	0.00024
	1	gi|301601654|	Acid phosphatase	MSLQLVLAALYPPNK		553.317	3	34.68	0.00054
	1	gi|301601654|	Acid phosphatase	MSLQLVLAALYPPNK		829.472	2	40.70	0.00012
	1	gi|301601654|	Acid phosphatase	MSLQLVLAALYPPNK		829.473	2	47.74	2.4e-005
	1	gi|301601654|	Acid phosphatase	MSLQLVLAALYPPNK		829.476	2	39.46	0.00014
	1	gi|301601654|	Acid phosphatase	MSLQLVLAALYPPNK		829.476	2	41.23	9e-05
	1	gi|301601654|	Acid phosphatase	MSLQLVLAALYPPNK		829.477	2	32.56	0.00064
	1	gi|301601654|	Acid phosphatase	MSLQLVLAALYPPNK	Oxidation (M)	837.467	2	51.36	1.5e-005
	1	gi|301601654|	Acid phosphatase	MSLQLVLAALYPPNK	Oxidation (M)	837.467	2	30.75	0.0016
	1	gi|301601654|	Acid phosphatase	MSLQLVLAALYPPNK	Oxidation (M)	837.467	2	41.86	0.00013
	1	gi|301601654|	Acid phosphatase	MSLQLVLAALYPPNK	Oxidation (M)	837.468	2	38.94	0.00026
	1	gi|301601654|	Acid phosphatase	MSLQLVLAALYPPNK	Oxidation (M)	837.468	2	46.56	4.5e-005
	1	gi|301601654|	Acid phosphatase	MSLQLVLAALYPPNK	Oxidation (M)	558.648	3	32.88	0.0011
	1	gi|301601654|	Acid phosphatase	MSLQLVLAALYPPNK	Oxidation (M)	837.468	2	30.70	0.0017
	1	gi|301601654|	Acid phosphatase	MSLQLVLAALYPPNK	Oxidation (M)	837.468	2	33.79	0.00086
	1	gi|301601654|	Acid phosphatase	MSLQLVLAALYPPNK	Oxidation (M)	837.468	2	51.10	1.6e-005
	1	gi|301601654|	Acid phosphatase	MSLQLVLAALYPPNK	Oxidation (M)	837.468	2	68.90	2.6e-007
	1	gi|301601654|	Acid phosphatase	MSLQLVLAALYPPNK	Oxidation (M)	837.468	2	43.02	0.0001
	1	gi|301601654|	Acid phosphatase	MSLQLVLAALYPPNK	Oxidation (M)	837.468	2	49.18	2.5e-005
	1	gi|301601654|	Acid phosphatase	MSLQLVLAALYPPNK	Oxidation (M)	837.468	2	45.55	5.6e-005
	1	gi|301601654|	Acid phosphatase	MSLQLVLAALYPPNK	Oxidation (M)	837.468	2	32.40	0.0012
	1	gi|301601654|	Acid phosphatase	MSLQLVLAALYPPNK	Oxidation (M)	837.468	2	59.88	2.1e-006
	1	gi|301601654|	Acid phosphatase	MSLQLVLAALYPPNK	Oxidation (M)	837.468	2	51.82	1.3e-005
	1	gi|301601654|	Acid phosphatase	MSLQLVLAALYPPNK	Oxidation (M)	837.468	2	34.39	0.00073
	1	gi|301601654|	Acid phosphatase	MSLQLVLAALYPPNK	Oxidation (M)	837.468	2	51.39	1.4e-005
	1	gi|301601654|	Acid phosphatase	MSLQLVLAALYPPNK	Oxidation (M)	558.648	3	34.32	0.00072
	1	gi|301601654|	Acid phosphatase	MSLQLVLAALYPPNK	Oxidation (M)	558.648	3	33.51	0.00087
	1	gi|301601654|	Acid phosphatase	MSLQLVLAALYPPNK	Oxidation (M)	837.468	2	38.36	0.00028
	1	gi|301601654|	Acid phosphatase	MSLQLVLAALYPPNK	Oxidation (M)	837.468	2	37.79	0.00032
	1	gi|301601654|	Acid phosphatase	MSLQLVLAALYPPNK	Oxidation (M)	837.468	2	44.37	7.1e-005
	1	gi|301601654|	Acid phosphatase	MSLQLVLAALYPPNK	Oxidation (M)	837.468	2	46.12	4.8e-005
	1	gi|301601654|	Acid phosphatase	MSLQLVLAALYPPNK	Oxidation (M)	837.468	2	34.90	0.00063
	1	gi|301601654|	Acid phosphatase	MSLQLVLAALYPPNK	Oxidation (M)	837.468	2	60.30	1.8e-006
	1	gi|301601654|	Acid phosphatase	MSLQLVLAALYPPNK	Oxidation (M)	558.648	3	33.42	0.00089
	1	gi|301601654|	Acid phosphatase	MSLQLVLAALYPPNK	Oxidation (M)	837.469	2	52.07	1.2e-005
	1	gi|301601654|	Acid phosphatase	MSLQLVLAALYPPNK	Oxidation (M)	837.469	2	42.01	0.00012
	1	gi|301601654|	Acid phosphatase	MSLQLVLAALYPPNK	Oxidation (M)	837.469	2	40.50	0.00017
	1	gi|301601654|	Acid phosphatase	MSLQLVLAALYPPNK	Oxidation (M)	837.469	2	44.72	6.6e-005
	1	gi|301601654|	Acid phosphatase	MSLQLVLAALYPPNK	Oxidation (M)	837.469	2	66.04	4.9e-007
	1	gi|301601654|	Acid phosphatase	MSLQLVLAALYPPNK	Oxidation (M)	837.469	2	41.83	0.00013
	1	gi|301601654|	Acid phosphatase	MSLQLVLAALYPPNK	Oxidation (M)	837.469	2	32.65	0.0011
	1	gi|301601654|	Acid phosphatase	MSLQLVLAALYPPNK	Oxidation (M)	837.469	2	41.81	0.00013
	1	gi|301601654|	Acid phosphatase	MSLQLVLAALYPPNK	Oxidation (M)	558.648	3	33.22	0.00093
	1	gi|301601654|	Acid phosphatase	MSLQLVLAALYPPNK	Oxidation (M)	837.469	2	54.61	6.9e-006
	1	gi|301601654|	Acid phosphatase	MSLQLVLAALYPPNK	Oxidation (M)	837.469	2	40.84	0.00016
	1	gi|301601654|	Acid phosphatase	MSLQLVLAALYPPNK	Oxidation (M)	837.469	2	48.96	2.5e-005
	1	gi|301601654|	Acid phosphatase	MSLQLVLAALYPPNK	Oxidation (M)	558.648	3	38.19	0.0003
	1	gi|301601654|	Acid phosphatase	MSLQLVLAALYPPNK	Oxidation (M)	558.648	3	30.54	0.0018
	1	gi|301601654|	Acid phosphatase	MSLQLVLAALYPPNK	Oxidation (M)	837.469	2	39.45	0.00023
	1	gi|301601654|	Acid phosphatase	MSLQLVLAALYPPNK	Oxidation (M)	837.469	2	49.52	2.2e-005
	1	gi|301601654|	Acid phosphatase	MSLQLVLAALYPPNK	Oxidation (M)	837.469	2	53.13	9.7e-006
	1	gi|301601654|	Acid phosphatase	MSLQLVLAALYPPNK	Oxidation (M)	837.469	2	37.82	0.00031
	1	gi|301601654|	Acid phosphatase	MSLQLVLAALYPPNK	Oxidation (M)	837.469	2	51.25	1.4e-005
	1	gi|301601654|	Acid phosphatase	MSLQLVLAALYPPNK	Oxidation (M)	837.469	2	44.44	6.7e-005
	1	gi|301601654|	Acid phosphatase	MSLQLVLAALYPPNK	Oxidation (M)	837.469	2	54.13	7.1e-006
	1	gi|301601654|	Acid phosphatase	MSLQLVLAALYPPNK	Oxidation (M)	837.469	2	35.39	0.00053
	1	gi|301601654|	Acid phosphatase	MSLQLVLAALYPPNK	Oxidation (M)	837.469	2	38.10	0.00029
	1	gi|301601654|	Acid phosphatase	MSLQLVLAALYPPNK	Oxidation (M)	837.469	2	42.29	0.00011
	1	gi|301601654|	Acid phosphatase	MSLQLVLAALYPPNK	Oxidation (M)	837.469	2	34.38	0.00067
	1	gi|301601654|	Acid phosphatase	MSLQLVLAALYPPNK	Oxidation (M)	837.469	2	31.30	0.0014
	1	gi|301601654|	Acid phosphatase	MSLQLVLAALYPPNK	Oxidation (M)	837.47	2	39.87	0.00019
	1	gi|301601654|	Acid phosphatase	MSLQLVLAALYPPNK	Oxidation (M)	837.47	2	46.86	3.5e-005
	1	gi|301601654|	Acid phosphatase	IFTKHMLDVVSGTQK		568.641	3	41.88	0.00021
	1	gi|301601654|	Acid phosphatase	IFTKHMLDVVSGTQK		568.642	3	31.17	0.0026
	1	gi|301601654|	Acid phosphatase	IFTKHMLDVVSGTQK		568.643	3	36.41	0.00086
	1	gi|301601654|	Acid phosphatase	IFTKHMLDVVSGTQK		852.461	2	70.51	3.2e-007
	1	gi|301601654|	Acid phosphatase	IFTKHMLDVVSGTQK		852.461	2	73.37	1.6e-007
	1	gi|301601654|	Acid phosphatase	IFTKHMLDVVSGTQK		568.643	3	47.34	6.5e-005
	1	gi|301601654|	Acid phosphatase	IFTKHMLDVVSGTQK		568.643	3	37.22	0.00066
	1	gi|301601654|	Acid phosphatase	IFTKHMLDVVSGTQK		568.643	3	36.58	0.00077
	1	gi|301601654|	Acid phosphatase	IFTKHMLDVVSGTQK		568.643	3	34.13	0.0013
	1	gi|301601654|	Acid phosphatase	IFTKHMLDVVSGTQK		852.461	2	78.02	5.4e-008
	1	gi|301601654|	Acid phosphatase	IFTKHMLDVVSGTQK		568.643	3	41.12	0.00027
	1	gi|301601654|	Acid phosphatase	IFTKHMLDVVSGTQK		852.461	2	47.86	5.6e-005
	1	gi|301601654|	Acid phosphatase	IFTKHMLDVVSGTQK		568.643	3	35.86	0.00091
	1	gi|301601654|	Acid phosphatase	IFTKHMLDVVSGTQK		852.462	2	81.85	2.3e-008
	1	gi|301601654|	Acid phosphatase	IFTKHMLDVVSGTQK		568.644	3	55.83	9.1e-006
	1	gi|301601654|	Acid phosphatase	IFTKHMLDVVSGTQK		568.644	3	36.19	0.00084
	1	gi|301601654|	Acid phosphatase	IFTKHMLDVVSGTQK		852.462	2	73.91	1.4e-007
	1	gi|301601654|	Acid phosphatase	IFTKHMLDVVSGTQK		852.462	2	67.71	5.9e-007
	1	gi|301601654|	Acid phosphatase	IFTKHMLDVVSGTQK		852.462	2	84.53	1.1e-008
	1	gi|301601654|	Acid phosphatase	IFTKHMLDVVSGTQK		568.644	3	42.18	0.00018
	1	gi|301601654|	Acid phosphatase	IFTKHMLDVVSGTQK		852.463	2	68.60	4e-07
	1	gi|301601654|	Acid phosphatase	IFTKHMLDVVSGTQK		852.464	2	58.35	4.6e-006
	1	gi|301601654|	Acid phosphatase	IFTKHMLDVVSGTQK		852.466	2	69.69	2.9e-007
	1	gi|301601654|	Acid phosphatase	IFTKHMLDVVSGTQK	Oxidation (M)	573.974	3	31.20	0.0028
	1	gi|301601654|	Acid phosphatase	IFTKHMLDVVSGTQK	Oxidation (M)	860.458	2	41.85	0.00022
	1	gi|301601654|	Acid phosphatase	IFTKHMLDVVSGTQK	Oxidation (M)	860.46	2	49.72	3.6e-005
	1	gi|301601654|	Acid phosphatase	DPYLYYDFYPLER		877.406	2	50.06	2.2e-005
	1	gi|301601654|	Acid phosphatase	DPYLYYDFYPLER		877.407	2	41.79	0.00014
	1	gi|301601654|	Acid phosphatase	DPYLYYDFYPLER		877.407	2	48.59	2.9e-005
	1	gi|301601654|	Acid phosphatase	DPYLYYDFYPLER		877.407	2	46.60	4.6e-005
	1	gi|301601654|	Acid phosphatase	DPYLYYDFYPLER		877.407	2	80.87	1.7e-008
	1	gi|301601654|	Acid phosphatase	DPYLYYDFYPLER		877.407	2	63.91	8.9e-007
	1	gi|301601654|	Acid phosphatase	DPYLYYDFYPLER		877.407	2	62.15	1.3e-006
	1	gi|301601654|	Acid phosphatase	DPYLYYDFYPLER		877.407	2	45.23	6.6e-005
	1	gi|301601654|	Acid phosphatase	DPYLYYDFYPLER		877.407	2	48.34	3.2e-005
	1	gi|301601654|	Acid phosphatase	DPYLYYDFYPLER		877.407	2	55.67	6e-06
	1	gi|301601654|	Acid phosphatase	DPYLYYDFYPLER		877.407	2	53.00	1.1e-005
	1	gi|301601654|	Acid phosphatase	DPYLYYDFYPLER		877.407	2	57.72	3.8e-006
	1	gi|301601654|	Acid phosphatase	DPYLYYDFYPLER		877.407	2	47.72	3.8e-005
	1	gi|301601654|	Acid phosphatase	DPYLYYDFYPLER		877.407	2	59.21	2.7e-006
	1	gi|301601654|	Acid phosphatase	DPYLYYDFYPLER		877.408	2	43.78	0.0001
	1	gi|301601654|	Acid phosphatase	DPYLYYDFYPLER		877.408	2	59.60	2.6e-006
	1	gi|301601654|	Acid phosphatase	DPYLYYDFYPLER		877.408	2	60.80	2e-06
	1	gi|301601654|	Acid phosphatase	DPYLYYDFYPLER		877.408	2	86.83	5e-09
	1	gi|301601654|	Acid phosphatase	DPYLYYDFYPLER		877.408	2	30.66	0.0021
	1	gi|301601654|	Acid phosphatase	DPYLYYDFYPLER		877.408	2	41.80	0.00016
	1	gi|301601654|	Acid phosphatase	DPYLYYDFYPLER		877.408	2	66.71	5.1e-007
	1	gi|301601654|	Acid phosphatase	DPYLYYDFYPLER		877.408	2	67.12	4.7e-007
	1	gi|301601654|	Acid phosphatase	DPYLYYDFYPLER		877.408	2	54.15	9.2e-006
	1	gi|301601654|	Acid phosphatase	DPYLYYDFYPLER		877.408	2	52.93	1.2e-005
	1	gi|301601654|	Acid phosphatase	DPYLYYDFYPLER		877.408	2	37.64	0.00041
	1	gi|301601654|	Acid phosphatase	DPYLYYDFYPLER		877.408	2	50.47	2.2e-005
	1	gi|301601654|	Acid phosphatase	DPYLYYDFYPLER		877.408	2	62.84	1.2e-006
	1	gi|301601654|	Acid phosphatase	DPYLYYDFYPLER		877.408	2	37.09	0.00047
	1	gi|301601654|	Acid phosphatase	DPYLYYDFYPLER		877.408	2	69.47	2.7e-007
	1	gi|301601654|	Acid phosphatase	DPYLYYDFYPLER		877.408	2	57.93	3.9e-006
	1	gi|301601654|	Acid phosphatase	DPYLYYDFYPLER		877.408	2	70.33	2.2e-007
	1	gi|301601654|	Acid phosphatase	DPYLYYDFYPLER		877.408	2	55.47	6.8e-006
	1	gi|301601654|	Acid phosphatase	DPYLYYDFYPLER		877.408	2	53.60	1e-05
	1	gi|301601654|	Acid phosphatase	DPYLYYDFYPLER		877.408	2	74.83	7.9e-008
	1	gi|301601654|	Acid phosphatase	DPYLYYDFYPLER		877.408	2	73.87	9.8e-008
	1	gi|301601654|	Acid phosphatase	DPYLYYDFYPLER		877.408	2	52.57	1.3e-005
	1	gi|301601654|	Acid phosphatase	DPYLYYDFYPLER		877.408	2	68.75	3.2e-007
	1	gi|301601654|	Acid phosphatase	DPYLYYDFYPLER		877.408	2	53.71	1e-05
	1	gi|301601654|	Acid phosphatase	DPYLYYDFYPLER		877.408	2	56.02	6e-06
	1	gi|301601654|	Acid phosphatase	DPYLYYDFYPLER		877.408	2	45.24	7.2e-005
	1	gi|301601654|	Acid phosphatase	DPYLYYDFYPLER		877.408	2	64.37	8.8e-007
	1	gi|301601654|	Acid phosphatase	DPYLYYDFYPLER		877.408	2	49.63	2.6e-005
	1	gi|301601654|	Acid phosphatase	DPYLYYDFYPLER		877.408	2	50.05	2.4e-005
	1	gi|301601654|	Acid phosphatase	DPYLYYDFYPLER		877.408	2	65.64	6.5e-007
	1	gi|301601654|	Acid phosphatase	DPYLYYDFYPLER		877.408	2	46.59	5.3e-005
	1	gi|301601654|	Acid phosphatase	DPYLYYDFYPLER		877.408	2	56.32	5.6e-006
	1	gi|301601654|	Acid phosphatase	DPYLYYDFYPLER		877.408	2	44.20	9.1e-005
	1	gi|301601654|	Acid phosphatase	DPYLYYDFYPLER		877.408	2	53.43	1.1e-005
	1	gi|301601654|	Acid phosphatase	DPYLYYDFYPLER		877.408	2	70.20	2.3e-007
	1	gi|301601654|	Acid phosphatase	DPYLYYDFYPLER		877.408	2	65.08	7.5e-007
	1	gi|301601654|	Acid phosphatase	DPYLYYDFYPLER		877.408	2	50.89	2e-05
	1	gi|301601654|	Acid phosphatase	DPYLYYDFYPLER		877.408	2	75.44	6.9e-008
	1	gi|301601654|	Acid phosphatase	DPYLYYDFYPLER		877.408	2	58.34	3.5e-006
	1	gi|301601654|	Acid phosphatase	DPYLYYDFYPLER		877.408	2	53.07	1.2e-005
	1	gi|301601654|	Acid phosphatase	DPYLYYDFYPLER		877.408	2	50.40	2.2e-005
	1	gi|301601654|	Acid phosphatase	DPYLYYDFYPLER		877.408	2	45.71	6.4e-005
	1	gi|301601654|	Acid phosphatase	DPYLYYDFYPLER		877.408	2	51.03	1.9e-005
	1	gi|301601654|	Acid phosphatase	DPYLYYDFYPLER		877.408	2	67.47	4.3e-007
	1	gi|301601654|	Acid phosphatase	DPYLYYDFYPLER		877.408	2	57.75	4e-06
	1	gi|301601654|	Acid phosphatase	DPYLYYDFYPLER		877.408	2	51.42	1.7e-005
	1	gi|301601654|	Acid phosphatase	DPYLYYDFYPLER		877.408	2	65.39	6.9e-007
	1	gi|301601654|	Acid phosphatase	DPYLYYDFYPLER		877.408	2	63.70	1e-06
	1	gi|301601654|	Acid phosphatase	DPYLYYDFYPLER		877.408	2	55.24	7.2e-006
	1	gi|301601654|	Acid phosphatase	DPYLYYDFYPLER		877.408	2	43.38	0.00011
	1	gi|301601654|	Acid phosphatase	DPYLYYDFYPLER		877.408	2	50.84	2e-05
	1	gi|301601654|	Acid phosphatase	DPYLYYDFYPLER		877.408	2	36.83	0.0005
	1	gi|301601654|	Acid phosphatase	DPYLYYDFYPLER		877.408	2	54.46	8.6e-006
	1	gi|301601654|	Acid phosphatase	DPYLYYDFYPLER		877.408	2	50.27	2.3e-005
	1	gi|301601654|	Acid phosphatase	DPYLYYDFYPLER		877.408	2	66.28	5.7e-007
	1	gi|301601654|	Acid phosphatase	DPYLYYDFYPLER		877.408	2	60.50	2.1e-006
	1	gi|301601654|	Acid phosphatase	DPYLYYDFYPLER		877.408	2	58.19	3.6e-006
	1	gi|301601654|	Acid phosphatase	DPYLYYDFYPLER		877.408	2	62.92	1.2e-006
	1	gi|301601654|	Acid phosphatase	DPYLYYDFYPLER		877.408	2	65.40	6.9e-007
	1	gi|301601654|	Acid phosphatase	DPYLYYDFYPLER		877.408	2	51.52	1.7e-005
	1	gi|301601654|	Acid phosphatase	DPYLYYDFYPLER		585.275	3	30.53	0.0021
	1	gi|301601654|	Acid phosphatase	DPYLYYDFYPLER		877.409	2	56.53	5.3e-006
	1	gi|301601654|	Acid phosphatase	DPYLYYDFYPLER		877.409	2	61.06	1.9e-006
	1	gi|301601654|	Acid phosphatase	DPYLYYDFYPLER		877.409	2	57.61	4.2e-006
	1	gi|301601654|	Acid phosphatase	DPYLYYDFYPLER		877.409	2	50.27	2.3e-005
	1	gi|301601654|	Acid phosphatase	DPYLYYDFYPLER		877.409	2	49.70	2.6e-005
	1	gi|301601654|	Acid phosphatase	DPYLYYDFYPLER		877.409	2	70.31	2.2e-007
	1	gi|301601654|	Acid phosphatase	DPYLYYDFYPLER		585.275	3	32.16	0.0015
	1	gi|301601654|	Acid phosphatase	DPYLYYDFYPLER		877.409	2	37.20	0.00047
	1	gi|301601654|	Acid phosphatase	DPYLYYDFYPLER		877.409	2	52.22	1.5e-005
	1	gi|301601654|	Acid phosphatase	DPYLYYDFYPLER		877.409	2	51.92	1.6e-005
	1	gi|301601654|	Acid phosphatase	DPYLYYDFYPLER		877.409	2	59.63	2.7e-006
	1	gi|301601654|	Acid phosphatase	DPYLYYDFYPLER		877.409	2	66.67	5.3e-007
	1	gi|301601654|	Acid phosphatase	DPYLYYDFYPLER		877.409	2	54.54	8.6e-006
	1	gi|301601654|	Acid phosphatase	DPYLYYDFYPLER		877.409	2	60.06	2.4e-006
	1	gi|301601654|	Acid phosphatase	DPYLYYDFYPLER		877.409	2	60.09	2.4e-006
	1	gi|301601654|	Acid phosphatase	DPYLYYDFYPLER		877.409	2	49.59	2.6e-005
	1	gi|301601654|	Acid phosphatase	DPYLYYDFYPLER		877.409	2	42.06	0.00015
	1	gi|301601654|	Acid phosphatase	DPYLYYDFYPLER		877.409	2	46.80	5e-05
	1	gi|301601654|	Acid phosphatase	DPYLYYDFYPLER		877.409	2	56.89	4.9e-006
	1	gi|301601654|	Acid phosphatase	DPYLYYDFYPLER		877.409	2	52.10	1.5e-005
	1	gi|301601654|	Acid phosphatase	DPYLYYDFYPLER		877.409	2	58.94	3.1e-006
	1	gi|301601654|	Acid phosphatase	DPYLYYDFYPLER		877.409	2	50.08	2.4e-005
	1	gi|301601654|	Acid phosphatase	DPYLYYDFYPLER		877.409	2	57.33	4.4e-006
	1	gi|301601654|	Acid phosphatase	DPYLYYDFYPLER		877.409	2	67.64	4.1e-007
	1	gi|301601654|	Acid phosphatase	DPYLYYDFYPLER		877.409	2	62.93	1.2e-006
	1	gi|301601654|	Acid phosphatase	DPYLYYDFYPLER		877.409	2	58.29	3.6e-006
	1	gi|301601654|	Acid phosphatase	DPYLYYDFYPLER		877.409	2	71.18	1.8e-007
	1	gi|301601654|	Acid phosphatase	DPYLYYDFYPLER		877.409	2	54.73	8.1e-006
	1	gi|301601654|	Acid phosphatase	DPYLYYDFYPLER		877.409	2	44.70	8.1e-005
	1	gi|301601654|	Acid phosphatase	DPYLYYDFYPLER		877.409	2	56.00	6e-06
	1	gi|301601654|	Acid phosphatase	DPYLYYDFYPLER		877.409	2	75.42	6.9e-008
	1	gi|301601654|	Acid phosphatase	DPYLYYDFYPLER		877.409	2	54.85	7.9e-006
	1	gi|301601654|	Acid phosphatase	DPYLYYDFYPLER		877.409	2	57.09	4.7e-006
	1	gi|301601654|	Acid phosphatase	DPYLYYDFYPLER		877.409	2	45.51	6.7e-005
	1	gi|301601654|	Acid phosphatase	DPYLYYDFYPLER		877.409	2	63.16	1.2e-006
	1	gi|301601654|	Acid phosphatase	DPYLYYDFYPLER		877.409	2	55.48	6.8e-006
	1	gi|301601654|	Acid phosphatase	DPYLYYDFYPLER		877.409	2	47.53	4.2e-005
	1	gi|301601654|	Acid phosphatase	DPYLYYDFYPLER		877.409	2	65.55	6.7e-007
	1	gi|301601654|	Acid phosphatase	DPYLYYDFYPLER		877.409	2	58.07	3.7e-006
	1	gi|301601654|	Acid phosphatase	DPYLYYDFYPLER		877.409	2	59.28	2.8e-006
	1	gi|301601654|	Acid phosphatase	DPYLYYDFYPLER		877.409	2	62.61	1.3e-006
	1	gi|301601654|	Acid phosphatase	DPYLYYDFYPLER		877.409	2	63.03	1.2e-006
	1	gi|301601654|	Acid phosphatase	DPYLYYDFYPLER		877.409	2	56.87	4.9e-006
	1	gi|301601654|	Acid phosphatase	DPYLYYDFYPLER		877.409	2	65.46	6.8e-007
	1	gi|301601654|	Acid phosphatase	DPYLYYDFYPLER		877.409	2	48.79	3.2e-005
	1	gi|301601654|	Acid phosphatase	DPYLYYDFYPLER		877.409	2	71.04	1.9e-007
	1	gi|301601654|	Acid phosphatase	DPYLYYDFYPLER		877.409	2	71.09	1.9e-007
	1	gi|301601654|	Acid phosphatase	DPYLYYDFYPLER		877.409	2	51.64	1.6e-005
	1	gi|301601654|	Acid phosphatase	DPYLYYDFYPLER		877.409	2	46.74	5.2e-005
	1	gi|301601654|	Acid phosphatase	DPYLYYDFYPLER		877.409	2	70.43	2.2e-007
	1	gi|301601654|	Acid phosphatase	DPYLYYDFYPLER		877.409	2	59.57	2.7e-006
	1	gi|301601654|	Acid phosphatase	DPYLYYDFYPLER		877.409	2	59.27	2.9e-006
	1	gi|301601654|	Acid phosphatase	DPYLYYDFYPLER		877.409	2	70.68	2.1e-007
	1	gi|301601654|	Acid phosphatase	DPYLYYDFYPLER		877.409	2	69.00	3.1e-007
	1	gi|301601654|	Acid phosphatase	DPYLYYDFYPLER		877.409	2	62.26	1.5e-006
	1	gi|301601654|	Acid phosphatase	DPYLYYDFYPLER		877.409	2	57.44	4.4e-006
	1	gi|301601654|	Acid phosphatase	DPYLYYDFYPLER		877.409	2	63.18	1.2e-006
	1	gi|301601654|	Acid phosphatase	DPYLYYDFYPLER		877.409	2	54.57	8.6e-006
	1	gi|301601654|	Acid phosphatase	DPYLYYDFYPLER		877.409	2	41.63	0.00017
	1	gi|301601654|	Acid phosphatase	DPYLYYDFYPLER		877.409	2	56.43	5.6e-006
	1	gi|301601654|	Acid phosphatase	DPYLYYDFYPLER		877.409	2	62.96	1.2e-006
	1	gi|301601654|	Acid phosphatase	DPYLYYDFYPLER		877.409	2	84.20	9.3e-009
	1	gi|301601654|	Acid phosphatase	DPYLYYDFYPLER		877.409	2	48.47	3.6e-005
	1	gi|301601654|	Acid phosphatase	DPYLYYDFYPLER		877.409	2	46.82	5.2e-005
	1	gi|301601654|	Acid phosphatase	DPYLYYDFYPLER		877.409	2	56.95	5e-06
	1	gi|301601654|	Acid phosphatase	DPYLYYDFYPLER		877.409	2	52.37	1.4e-005
	1	gi|301601654|	Acid phosphatase	DPYLYYDFYPLER		877.409	2	44.85	8.2e-005
	1	gi|301601654|	Acid phosphatase	DPYLYYDFYPLER		877.409	2	66.47	5.6e-007
	1	gi|301601654|	Acid phosphatase	DPYLYYDFYPLER		877.409	2	65.60	6.9e-007
	1	gi|301601654|	Acid phosphatase	DPYLYYDFYPLER		877.409	2	69.94	2.5e-007
	1	gi|301601654|	Acid phosphatase	DPYLYYDFYPLER		877.409	2	73.99	1e-07
	1	gi|301601654|	Acid phosphatase	DPYLYYDFYPLER		877.409	2	76.64	5.4e-008
	1	gi|301601654|	Acid phosphatase	DPYLYYDFYPLER		877.409	2	63.96	1e-06
	1	gi|301601654|	Acid phosphatase	DPYLYYDFYPLER		877.409	2	73.44	1.1e-007
	1	gi|301601654|	Acid phosphatase	DPYLYYDFYPLER		877.409	2	65.57	6.9e-007
	1	gi|301601654|	Acid phosphatase	DPYLYYDFYPLER		877.409	2	33.16	0.0012
	1	gi|301601654|	Acid phosphatase	DPYLYYDFYPLER		877.409	2	38.18	0.00038
	1	gi|301601654|	Acid phosphatase	DPYLYYDFYPLER		877.409	2	53.75	1.1e-005
	1	gi|301601654|	Acid phosphatase	DPYLYYDFYPLER		877.409	2	54.34	9.2e-006
	1	gi|301601654|	Acid phosphatase	DPYLYYDFYPLER		877.409	2	50.02	2.5e-005
	1	gi|301601654|	Acid phosphatase	DPYLYYDFYPLER		877.409	2	39.14	0.0003
	1	gi|301601654|	Acid phosphatase	DPYLYYDFYPLER		877.409	2	54.48	8.9e-006
	1	gi|301601654|	Acid phosphatase	DPYLYYDFYPLER		877.409	2	54.73	8.4e-006
	1	gi|301601654|	Acid phosphatase	DPYLYYDFYPLER		877.409	2	74.13	9.7e-008
	1	gi|301601654|	Acid phosphatase	DPYLYYDFYPLER		877.409	2	40.26	0.00024
	1	gi|301601654|	Acid phosphatase	DPYLYYDFYPLER		877.409	2	43.35	0.00012
	1	gi|301601654|	Acid phosphatase	DPYLYYDFYPLER		877.409	2	56.59	5.6e-006
	1	gi|301601654|	Acid phosphatase	DPYLYYDFYPLER		877.409	2	70.66	2.2e-007
	1	gi|301601654|	Acid phosphatase	DPYLYYDFYPLER		877.409	2	50.77	2.1e-005
	1	gi|301601654|	Acid phosphatase	DPYLYYDFYPLER		877.409	2	53.12	1.2e-005
	1	gi|301601654|	Acid phosphatase	DPYLYYDFYPLER		877.409	2	57.34	4.7e-006
	1	gi|301601654|	Acid phosphatase	DPYLYYDFYPLER		877.409	2	60.68	2.2e-006
	1	gi|301601654|	Acid phosphatase	DPYLYYDFYPLER		877.409	2	60.09	2.5e-006
	1	gi|301601654|	Acid phosphatase	DPYLYYDFYPLER		877.409	2	70.31	2.4e-007
	1	gi|301601654|	Acid phosphatase	DPYLYYDFYPLER		877.409	2	65.28	7.6e-007
	1	gi|301601654|	Acid phosphatase	DPYLYYDFYPLER		877.409	2	50.70	2.2e-005
	1	gi|301601654|	Acid phosphatase	DPYLYYDFYPLER		877.409	2	70.55	2.3e-007
	1	gi|301601654|	Acid phosphatase	DPYLYYDFYPLER		877.409	2	45.61	7.1e-005
	1	gi|301601654|	Acid phosphatase	DPYLYYDFYPLER		877.409	2	61.94	1.7e-006
	1	gi|301601654|	Acid phosphatase	DPYLYYDFYPLER		877.409	2	60.79	2.2e-006
	1	gi|301601654|	Acid phosphatase	DPYLYYDFYPLER		877.409	2	62.20	1.6e-006
	1	gi|301601654|	Acid phosphatase	DPYLYYDFYPLER		877.409	2	65.28	7.7e-007
	1	gi|301601654|	Acid phosphatase	DPYLYYDFYPLER		877.409	2	63.29	1.2e-006
	1	gi|301601654|	Acid phosphatase	DPYLYYDFYPLER		877.409	2	33.58	0.0011
	1	gi|301601654|	Acid phosphatase	DPYLYYDFYPLER		877.409	2	48.10	4e-05
	1	gi|301601654|	Acid phosphatase	DPYLYYDFYPLER		877.409	2	50.85	2.1e-005
	1	gi|301601654|	Acid phosphatase	DPYLYYDFYPLER		877.409	2	31.06	0.002
	1	gi|301601654|	Acid phosphatase	DPYLYYDFYPLER		877.409	2	51.79	1.7e-005
	1	gi|301601654|	Acid phosphatase	DPYLYYDFYPLER		877.409	2	63.58	1.1e-006
	1	gi|301601654|	Acid phosphatase	DPYLYYDFYPLER		877.409	2	57.31	4.8e-006
	1	gi|301601654|	Acid phosphatase	DPYLYYDFYPLER		877.409	2	39.07	0.00032
	1	gi|301601654|	Acid phosphatase	DPYLYYDFYPLER		877.409	2	46.29	6.1e-005
	1	gi|301601654|	Acid phosphatase	DPYLYYDFYPLER		877.409	2	70.27	2.4e-007
	1	gi|301601654|	Acid phosphatase	DPYLYYDFYPLER		877.409	2	58.45	3.7e-006
	1	gi|301601654|	Acid phosphatase	DPYLYYDFYPLER		877.409	2	79.25	3.1e-008
	1	gi|301601654|	Acid phosphatase	DPYLYYDFYPLER		877.409	2	70.88	2.1e-007
	1	gi|301601654|	Acid phosphatase	DPYLYYDFYPLER		877.409	2	39.50	0.00029
	1	gi|301601654|	Acid phosphatase	DPYLYYDFYPLER		877.409	2	30.16	0.0025
	1	gi|301601654|	Acid phosphatase	DPYLYYDFYPLER		877.409	2	41.47	0.00019
	1	gi|301601654|	Acid phosphatase	DPYLYYDFYPLER		877.409	2	53.62	1.1e-005
	1	gi|301601654|	Acid phosphatase	DPYLYYDFYPLER		877.409	2	63.15	1.3e-006
	1	gi|301601654|	Acid phosphatase	DPYLYYDFYPLER		877.409	2	44.12	0.0001
	1	gi|301601654|	Acid phosphatase	DPYLYYDFYPLER		877.409	2	50.15	2.5e-005
	1	gi|301601654|	Acid phosphatase	DPYLYYDFYPLER		877.409	2	52.38	1.5e-005
	1	gi|301601654|	Acid phosphatase	DPYLYYDFYPLER		877.409	2	62.77	1.4e-006
	1	gi|301601654|	Acid phosphatase	DPYLYYDFYPLER		877.409	2	55.62	7.1e-006
	1	gi|301601654|	Acid phosphatase	DPYLYYDFYPLER		877.409	2	79.24	3.1e-008
	1	gi|301601654|	Acid phosphatase	DPYLYYDFYPLER		877.409	2	73.44	1.2e-007
	1	gi|301601654|	Acid phosphatase	DPYLYYDFYPLER		877.409	2	58.43	3.7e-006
	1	gi|301601654|	Acid phosphatase	DPYLYYDFYPLER		877.41	2	53.31	1.2e-005
	1	gi|301601654|	Acid phosphatase	DPYLYYDFYPLER		877.41	2	66.60	5.7e-007
	1	gi|301601654|	Acid phosphatase	DPYLYYDFYPLER		877.41	2	43.80	0.00011
	1	gi|301601654|	Acid phosphatase	DPYLYYDFYPLER		877.41	2	83.05	1.3e-008
	1	gi|301601654|	Acid phosphatase	DPYLYYDFYPLER		877.41	2	58.51	3.7e-006
	1	gi|301601654|	Acid phosphatase	DPYLYYDFYPLER		877.41	2	48.66	3.5e-005
	1	gi|301601654|	Acid phosphatase	DPYLYYDFYPLER		877.41	2	38.58	0.00036
	1	gi|301601654|	Acid phosphatase	DPYLYYDFYPLER		877.41	2	45.46	7.4e-005
	1	gi|301601654|	Acid phosphatase	DPYLYYDFYPLER		877.41	2	82.52	1.5e-008
	1	gi|301601654|	Acid phosphatase	DPYLYYDFYPLER		877.41	2	56.72	5.4e-006
	1	gi|301601654|	Acid phosphatase	DPYLYYDFYPLER		877.41	2	61.87	1.7e-006
	1	gi|301601654|	Acid phosphatase	DPYLYYDFYPLER		877.41	2	61.11	2e-06
	1	gi|301601654|	Acid phosphatase	DPYLYYDFYPLER		877.41	2	60.05	2.5e-006
	1	gi|301601654|	Acid phosphatase	DPYLYYDFYPLER		877.41	2	59.28	3e-06
	1	gi|301601654|	Acid phosphatase	DPYLYYDFYPLER		877.41	2	43.65	0.00011
	1	gi|301601654|	Acid phosphatase	DPYLYYDFYPLER		877.41	2	65.22	7.7e-007
	1	gi|301601654|	Acid phosphatase	DPYLYYDFYPLER		877.41	2	51.50	1.8e-005
	1	gi|301601654|	Acid phosphatase	DPYLYYDFYPLER		877.41	2	38.82	0.00033
	1	gi|301601654|	Acid phosphatase	DPYLYYDFYPLER		877.41	2	36.97	0.00051
	1	gi|301601654|	Acid phosphatase	DPYLYYDFYPLER		877.41	2	52.44	1.5e-005
	1	gi|301601654|	Acid phosphatase	DPYLYYDFYPLER		877.41	2	49.36	3e-05
	1	gi|301601654|	Acid phosphatase	DPYLYYDFYPLER		877.41	2	58.30	3.8e-006
	1	gi|301601654|	Acid phosphatase	DPYLYYDFYPLER		877.41	2	79.54	2.8e-008
	1	gi|301601654|	Acid phosphatase	DPYLYYDFYPLER		877.41	2	70.54	2.3e-007
	1	gi|301601654|	Acid phosphatase	DPYLYYDFYPLER		877.41	2	49.92	2.6e-005
	1	gi|301601654|	Acid phosphatase	DPYLYYDFYPLER		877.41	2	52.22	1.5e-005
	1	gi|301601654|	Acid phosphatase	DPYLYYDFYPLER		877.41	2	43.17	0.00012
	1	gi|301601654|	Acid phosphatase	DPYLYYDFYPLER		877.41	2	69.69	2.7e-007
	1	gi|301601654|	Acid phosphatase	DPYLYYDFYPLER		877.41	2	36.42	0.00058
	1	gi|301601654|	Acid phosphatase	DPYLYYDFYPLER		877.41	2	76.57	5.6e-008
	1	gi|301601654|	Acid phosphatase	DPYLYYDFYPLER		877.41	2	35.65	0.00069
	1	gi|301601654|	Acid phosphatase	DPYLYYDFYPLER		877.41	2	60.58	2.2e-006
	1	gi|301601654|	Acid phosphatase	DPYLYYDFYPLER		877.41	2	56.92	5.2e-006
	1	gi|301601654|	Acid phosphatase	DPYLYYDFYPLER		877.41	2	57.79	4.2e-006
	1	gi|301601654|	Acid phosphatase	DPYLYYDFYPLER		877.41	2	48.46	3.6e-005
	1	gi|301601654|	Acid phosphatase	DPYLYYDFYPLER		877.41	2	58.75	3.4e-006
	1	gi|301601654|	Acid phosphatase	DPYLYYDFYPLER		877.41	2	55.40	7.4e-006
	1	gi|301601654|	Acid phosphatase	DPYLYYDFYPLER		877.411	2	35.05	0.00077
	1	gi|301601654|	Acid phosphatase	DPYLYYDFYPLER		877.411	2	44.48	8.7e-005
	1	gi|301601654|	Acid phosphatase	DPYLYYDFYPLER		877.411	2	63.45	1.1e-006
	1	gi|301601654|	Acid phosphatase	DPYLYYDFYPLER		877.411	2	65.55	6.8e-007
	1	gi|301601654|	Acid phosphatase	DPYLYYDFYPLER		877.411	2	46.28	5.8e-005
	1	gi|301601654|	Acid phosphatase	DPYLYYDFYPLER		877.411	2	63.58	1.1e-006
	1	gi|301601654|	Acid phosphatase	DPYLYYDFYPLER		877.411	2	50.79	2e-05
	1	gi|301601654|	Acid phosphatase	DPYLYYDFYPLER		877.411	2	58.35	3.6e-006
	1	gi|301601654|	Acid phosphatase	DPYLYYDFYPLER		877.411	2	49.46	2.8e-005
	1	gi|301601654|	Acid phosphatase	DPYLYYDFYPLER		877.411	2	47.98	3.9e-005
	1	gi|301601654|	Acid phosphatase	DPYLYYDFYPLER		877.411	2	41.44	0.00018
	1	gi|301601654|	Acid phosphatase	DPYLYYDFYPLER		877.411	2	42.95	0.00012
	1	gi|301601654|	Acid phosphatase	DPYLYYDFYPLER		877.411	2	33.74	0.001
	1	gi|301601654|	Acid phosphatase	DPYLYYDFYPLER		877.411	2	42.59	0.00013
	1	gi|301601654|	Acid phosphatase	DPYLYYDFYPLER		877.411	2	59.78	2.5e-006
	1	gi|301601654|	Acid phosphatase	DPYLYYDFYPLER		877.411	2	69.72	2.6e-007
	1	gi|301601654|	Acid phosphatase	DPYLYYDFYPLER		877.411	2	51.62	1.7e-005
	1	gi|301601654|	Acid phosphatase	DPYLYYDFYPLER		877.411	2	66.59	5.5e-007
	1	gi|301601654|	Acid phosphatase	DPYLYYDFYPLER		877.411	2	59.20	3e-06
	1	gi|301601654|	Acid phosphatase	DPYLYYDFYPLER		877.411	2	35.64	0.00068
	1	gi|301601654|	Acid phosphatase	DPYLYYDFYPLER		877.411	2	50.79	2.1e-005
	1	gi|301601654|	Acid phosphatase	DPYLYYDFYPLER		877.411	2	50.53	2.2e-005
	1	gi|301601654|	Acid phosphatase	DPYLYYDFYPLER		877.411	2	71.11	1.9e-007
	1	gi|301601654|	Acid phosphatase	DPYLYYDFYPLER		877.411	2	63.01	1.3e-006
	1	gi|301601654|	Acid phosphatase	DPYLYYDFYPLER		877.411	2	51.50	1.8e-005
	1	gi|301601654|	Acid phosphatase	DPYLYYDFYPLER		585.277	3	33.44	0.0011
	1	gi|301601654|	Acid phosphatase	DPYLYYDFYPLER		877.412	2	41.02	0.0002
	1	gi|301601654|	Acid phosphatase	DPYLYYDFYPLER		877.412	2	62.86	1.3e-006
	1	gi|301601654|	Acid phosphatase	DPYLYYDFYPLER		877.412	2	57.28	4.7e-006
	1	gi|301601654|	Acid phosphatase	DPYLYYDFYPLER		877.412	2	65.19	7.6e-007
	1	gi|301601654|	Acid phosphatase	DPYLYYDFYPLER		877.412	2	82.70	1.3e-008
	1	gi|301601654|	Acid phosphatase	DPYLYYDFYPLER		877.412	2	58.50	3.5e-006
	1	gi|301601654|	Acid phosphatase	DPYLYYDFYPLER		877.412	2	40.04	0.00024
	1	gi|301601654|	Acid phosphatase	DPYLYYDFYPLER		877.412	2	68.58	3.3e-007
	1	gi|301601654|	Acid phosphatase	DPYLYYDFYPLER		877.412	2	40.87	0.0002
	1	gi|301601654|	Acid phosphatase	DPYLYYDFYPLER		877.412	2	44.40	8.7e-005
	1	gi|301601654|	Acid phosphatase	DPYLYYDFYPLER		877.412	2	49.72	2.6e-005
	1	gi|301601654|	Acid phosphatase	DPYLYYDFYPLER		877.412	2	62.62	1.3e-006
	1	gi|301601654|	Acid phosphatase	DPYLYYDFYPLER		877.413	2	46.19	6e-05
	1	gi|301601654|	Acid phosphatase	DPYLYYDFYPLER		877.413	2	50.42	2.2e-005
	1	gi|301601654|	Acid phosphatase	DPYLYYDFYPLER		877.413	2	61.31	1.8e-006
	1	gi|301601654|	Acid phosphatase	DPYLYYDFYPLER		877.413	2	48.01	4e-05
	1	gi|301601654|	Acid phosphatase	DPYLYYDFYPLER		877.413	2	49.57	2.8e-005
	1	gi|301601654|	Acid phosphatase	DPYLYYDFYPLER		877.413	2	58.23	3.8e-006
	1	gi|301601654|	Acid phosphatase	DPYLYYDFYPLER		877.413	2	54.22	9.3e-006
	1	gi|301601654|	Acid phosphatase	DPYLYYDFYPLER		585.278	3	36.14	0.0006
	1	gi|301601654|	Acid phosphatase	DPYLYYDFYPLER		877.414	2	39.29	0.00029
	1	gi|301601654|	Acid phosphatase	DPYLYYDFYPLER		877.414	2	65.81	6.4e-007
	1	gi|301601654|	Acid phosphatase	DPYLYYDFYPLER		877.414	2	61.98	1.6e-006
	1	gi|301601654|	Acid phosphatase	DPYLYYDFYPLER		877.414	2	43.00	0.00012
	1	gi|301601654|	Acid phosphatase	DPYLYYDFYPLER		877.414	2	74.10	9.3e-008
	1	gi|301601654|	Acid phosphatase	DPYLYYDFYPLER		877.414	2	85.73	6.4e-009
	1	gi|301601654|	Acid phosphatase	DPYLYYDFYPLER		877.414	2	58.43	3.4e-006
	1	gi|301601654|	Acid phosphatase	DPYLYYDFYPLER		877.414	2	31.66	0.0017
	1	gi|301601654|	Acid phosphatase	DPYLYYDFYPLER		877.414	2	53.94	9.9e-006
	1	gi|301601654|	Acid phosphatase	DPYLYYDFYPLER		877.414	2	61.02	1.9e-006
	1	gi|301601654|	Acid phosphatase	DPYLYYDFYPLER		877.414	2	40.33	0.00023
	1	gi|301601654|	Acid phosphatase	DPYLYYDFYPLER		877.414	2	52.38	1.5e-005
	1	gi|301601654|	Acid phosphatase	DPYLYYDFYPLER		877.415	2	62.87	1.3e-006
	1	gi|301601654|	Acid phosphatase	DPYLYYDFYPLER		877.415	2	42.68	0.00014
	1	gi|301601654|	Acid phosphatase	DPYLYYDFYPLER		877.415	2	65.95	6.6e-007
	1	gi|301601654|	Acid phosphatase	DPYLYYDFYPLER		877.415	2	39.75	0.00028
	1	gi|301601654|	Acid phosphatase	DPYLYYDFYPLER		877.416	2	34.85	0.00079
	1	gi|301601654|	Acid phosphatase	DPYLYYDFYPLER		877.416	2	53.02	1.2e-005
	1	gi|301601654|	Acid phosphatase	DPYLYYDFYPLER		877.416	2	62.47	1.4e-006
	1	gi|301601654|	Acid phosphatase	DPYLYYDFYPLER		877.416	2	58.18	3.9e-006
	1	gi|301601654|	Acid phosphatase	DPYLYYDFYPLER		877.417	2	70.79	2.1e-007
	1	gi|301601654|	Acid phosphatase	DPYLYYDFYPLER		877.417	2	71.07	2e-07
	1	gi|301601654|	Acid phosphatase	DPYLYYDFYPLER		877.418	2	75.86	6.2e-008
	1	gi|301601654|	Acid phosphatase	DPYLYYDFYPLER		877.418	2	38.31	0.00035
	1	gi|301601654|	Acid phosphatase	DPYLYYDFYPLER		877.418	2	85.60	6.6e-009
	1	gi|301601654|	Acid phosphatase	ELQLPGCEVLCPLYK		909.951	2	66.50	5.1e-007
	1	gi|301601654|	Acid phosphatase	ELQLPGCEVLCPLYK		606.97	3	38.38	0.00036
	1	gi|301601654|	Acid phosphatase	ELQLPGCEVLCPLYK		909.953	2	65.52	6.7e-007
	1	gi|301601654|	Acid phosphatase	ELQLPGCEVLCPLYK		606.972	3	51.29	1.9e-005
	1	gi|301601654|	Acid phosphatase	ELQLPGCEVLCPLYK		909.956	2	54.69	8.7e-006
	1	gi|301601654|	Acid phosphatase	ELQLPGCEVLCPLYK		606.973	3	40.10	0.00026
	1	gi|301601654|	Acid phosphatase	ELQLPGCEVLCPLYK		909.957	2	35.62	0.00069
	1	gi|301601654|	Acid phosphatase	ELQLPGCEVLCPLYK		909.957	2	65.59	6.9e-007
	1	gi|301601654|	Acid phosphatase	ELQLPGCEVLCPLYK		909.957	2	34.85	0.00082
	1	gi|301601654|	Acid phosphatase	ELQLPGCEVLCPLYK		909.957	2	39.37	0.00029
	1	gi|301601654|	Acid phosphatase	ELQLPGCEVLCPLYK		909.957	2	40.18	0.00024
	1	gi|301601654|	Acid phosphatase	ELQLPGCEVLCPLYK		606.974	3	32.81	0.0013
	1	gi|301601654|	Acid phosphatase	ELQLPGCEVLCPLYK		909.957	2	56.07	6.2e-006
	1	gi|301601654|	Acid phosphatase	ELQLPGCEVLCPLYK		909.957	2	67.33	4.6e-007
	1	gi|301601654|	Acid phosphatase	ELQLPGCEVLCPLYK		909.957	2	44.28	9.3e-005
	1	gi|301601654|	Acid phosphatase	ELQLPGCEVLCPLYK		909.957	2	34.92	0.00081
	1	gi|301601654|	Acid phosphatase	ELQLPGCEVLCPLYK		909.958	2	46.31	5.8e-005
	1	gi|301601654|	Acid phosphatase	ELQLPGCEVLCPLYK		909.958	2	31.51	0.0018
	1	gi|301601654|	Acid phosphatase	ELQLPGCEVLCPLYK		909.958	2	67.08	4.9e-007
	1	gi|301601654|	Acid phosphatase	ELQLPGCEVLCPLYK		909.958	2	32.51	0.0014
	1	gi|301601654|	Acid phosphatase	ELQLPGCEVLCPLYK		909.958	2	49.93	2.5e-005
	1	gi|301601654|	Acid phosphatase	ELQLPGCEVLCPLYK		909.958	2	67.52	4.4e-007
	1	gi|301601654|	Acid phosphatase	ELQLPGCEVLCPLYK		909.958	2	33.11	0.0013
	1	gi|301601654|	Acid phosphatase	ELQLPGCEVLCPLYK		909.958	2	44.18	0.0001
	1	gi|301601654|	Acid phosphatase	ELQLPGCEVLCPLYK		909.958	2	33.05	0.0013
	1	gi|301601654|	Acid phosphatase	ELQLPGCEVLCPLYK		909.958	2	54.77	8.8e-006
	1	gi|301601654|	Acid phosphatase	ELQLPGCEVLCPLYK		909.958	2	42.72	0.00014
	1	gi|301601654|	Acid phosphatase	ELQLPGCEVLCPLYK		909.958	2	51.69	1.8e-005
	1	gi|301601654|	Acid phosphatase	ELQLPGCEVLCPLYK		909.958	2	31.55	0.0019
	1	gi|301601654|	Acid phosphatase	ELQLPGCEVLCPLYK		909.958	2	35.74	0.00072
	1	gi|301601654|	Acid phosphatase	ELQLPGCEVLCPLYK		909.958	2	34.81	0.00089
	1	gi|301601654|	Acid phosphatase	ELQLPGCEVLCPLYK		909.958	2	32.41	0.0016
	1	gi|301601654|	Acid phosphatase	ELQLPGCEVLCPLYK		909.958	2	43.91	0.00011
	1	gi|301601654|	Acid phosphatase	ELQLPGCEVLCPLYK		909.958	2	70.25	2.5e-007
	1	gi|301601654|	Acid phosphatase	ELQLPGCEVLCPLYK		909.958	2	35.83	0.00071
	1	gi|301601654|	Acid phosphatase	ELQLPGCEVLCPLYK		909.958	2	32.84	0.0014
	1	gi|301601654|	Acid phosphatase	ELQLPGCEVLCPLYK		909.959	2	37.68	0.00048
	1	gi|301601654|	Acid phosphatase	ELQLPGCEVLCPLYK		909.959	2	46.11	6.9e-005
	1	gi|301601654|	Acid phosphatase	ELQLPGCEVLCPLYK		909.959	2	39.87	0.00029
	1	gi|301601654|	Acid phosphatase	ELQLPGCEVLCPLYK		909.959	2	33.41	0.0013
	1	gi|301601654|	Acid phosphatase	ELQLPGCEVLCPLYK		909.959	2	33.31	0.0013
	1	gi|301601654|	Acid phosphatase	ELQLPGCEVLCPLYK		909.959	2	53.12	1.4e-005
	1	gi|301601654|	Acid phosphatase	ELQLPGCEVLCPLYK		909.959	2	36.34	0.00065
	1	gi|301601654|	Acid phosphatase	ELQLPGCEVLCPLYK		909.959	2	40.16	0.00027
	1	gi|301601654|	Acid phosphatase	ELQLPGCEVLCPLYK		909.959	2	40.03	0.00028
	1	gi|301601654|	Acid phosphatase	ELQLPGCEVLCPLYK		909.959	2	35.52	0.00079
	1	gi|301601654|	Acid phosphatase	ELQLPGCEVLCPLYK		909.959	2	54.20	1.1e-005
	1	gi|301601654|	Acid phosphatase	ELQLPGCEVLCPLYK		909.959	2	49.04	3.5e-005
	1	gi|301601654|	Acid phosphatase	ELQLPGCEVLCPLYK		909.959	2	35.02	0.00085
	1	gi|301601654|	Acid phosphatase	ELQLPGCEVLCPLYK		909.959	2	31.94	0.0017
	1	gi|301601654|	Acid phosphatase	ELQLPGCEVLCPLYK		909.959	2	34.59	0.00094
	1	gi|301601654|	Acid phosphatase	ELQLPGCEVLCPLYK		909.959	2	41.88	0.00018
	1	gi|301601654|	Acid phosphatase	ELQLPGCEVLCPLYK		909.959	2	34.85	0.00088
	1	gi|301601654|	Acid phosphatase	ELQLPGCEVLCPLYK		909.959	2	49.29	3.2e-005
	1	gi|301601654|	Acid phosphatase	ELQLPGCEVLCPLYK		909.959	2	54.69	9.2e-006
	1	gi|301601654|	Acid phosphatase	ELQLPGCEVLCPLYK		909.959	2	32.20	0.0016
	1	gi|301601654|	Acid phosphatase	ELQLPGCEVLCPLYK		909.959	2	41.38	0.0002
	1	gi|301601654|	Acid phosphatase	ELQLPGCEVLCPLYK		909.959	2	33.69	0.0012
	1	gi|301601654|	Acid phosphatase	ELQLPGCEVLCPLYK		909.959	2	30.95	0.0022
	1	gi|301601654|	Acid phosphatase	ELQLPGCEVLCPLYK		909.959	2	34.48	0.00096
	1	gi|301601654|	Acid phosphatase	ELQLPGCEVLCPLYK		909.959	2	40.51	0.00024
	1	gi|301601654|	Acid phosphatase	ELQLPGCEVLCPLYK		909.959	2	54.90	8.7e-006
	1	gi|301601654|	Acid phosphatase	ELQLPGCEVLCPLYK		909.959	2	62.98	1.4e-006
	1	gi|301601654|	Acid phosphatase	ELQLPGCEVLCPLYK		909.959	2	47.77	4.5e-005
	1	gi|301601654|	Acid phosphatase	ELQLPGCEVLCPLYK		909.959	2	33.95	0.0011
	1	gi|301601654|	Acid phosphatase	ELQLPGCEVLCPLYK		909.959	2	46.40	6.2e-005
	1	gi|301601654|	Acid phosphatase	ELQLPGCEVLCPLYK		909.959	2	34.94	0.00088
	1	gi|301601654|	Acid phosphatase	ELQLPGCEVLCPLYK		909.959	2	38.70	0.00037
	1	gi|301601654|	Acid phosphatase	ELQLPGCEVLCPLYK		909.959	2	35.58	0.00076
	1	gi|301601654|	Acid phosphatase	ELQLPGCEVLCPLYK		909.959	2	30.62	0.0024
	1	gi|301601654|	Acid phosphatase	ELQLPGCEVLCPLYK		909.959	2	35.30	0.00081
	1	gi|301601654|	Acid phosphatase	ELQLPGCEVLCPLYK		909.959	2	37.81	0.00046
	1	gi|301601654|	Acid phosphatase	ELQLPGCEVLCPLYK		909.959	2	32.01	0.0017
	1	gi|301601654|	Acid phosphatase	ELQLPGCEVLCPLYK		909.959	2	30.81	0.0023
	1	gi|301601654|	Acid phosphatase	ELQLPGCEVLCPLYK		909.959	2	40.17	0.00026
	1	gi|301601654|	Acid phosphatase	ELQLPGCEVLCPLYK		909.959	2	51.82	1.8e-005
	1	gi|301601654|	Acid phosphatase	ELQLPGCEVLCPLYK		909.959	2	54.58	9.6e-006
	1	gi|301601654|	Acid phosphatase	ELQLPGCEVLCPLYK		909.959	2	60.07	2.7e-006
	1	gi|301601654|	Acid phosphatase	ELQLPGCEVLCPLYK		909.959	2	30.68	0.0024
	1	gi|301601654|	Acid phosphatase	ELQLPGCEVLCPLYK		909.959	2	36.31	0.00064
	1	gi|301601654|	Acid phosphatase	ELQLPGCEVLCPLYK		909.959	2	33.52	0.0012
	1	gi|301601654|	Acid phosphatase	ELQLPGCEVLCPLYK		909.959	2	67.40	5e-07
	1	gi|301601654|	Acid phosphatase	ELQLPGCEVLCPLYK		909.959	2	54.70	9.3e-006
	1	gi|301601654|	Acid phosphatase	ELQLPGCEVLCPLYK		909.959	2	54.76	9.2e-006
	1	gi|301601654|	Acid phosphatase	ELQLPGCEVLCPLYK		909.959	2	35.68	0.00074
	1	gi|301601654|	Acid phosphatase	ELQLPGCEVLCPLYK		909.959	2	36.72	0.00059
	1	gi|301601654|	Acid phosphatase	ELQLPGCEVLCPLYK		909.959	2	36.16	0.00067
	1	gi|301601654|	Acid phosphatase	ELQLPGCEVLCPLYK		909.959	2	30.75	0.0023
	1	gi|301601654|	Acid phosphatase	ELQLPGCEVLCPLYK		909.959	2	30.88	0.0022
	1	gi|301601654|	Acid phosphatase	ELQLPGCEVLCPLYK		909.959	2	35.08	0.00085
	1	gi|301601654|	Acid phosphatase	ELQLPGCEVLCPLYK		909.959	2	33.75	0.0012
	1	gi|301601654|	Acid phosphatase	ELQLPGCEVLCPLYK		909.959	2	48.16	4.2e-005
	1	gi|301601654|	Acid phosphatase	ELQLPGCEVLCPLYK		909.959	2	52.18	1.7e-005
	1	gi|301601654|	Acid phosphatase	ELQLPGCEVLCPLYK		909.959	2	48.91	3.5e-005
	1	gi|301601654|	Acid phosphatase	ELQLPGCEVLCPLYK		909.959	2	39.89	0.00028
	1	gi|301601654|	Acid phosphatase	ELQLPGCEVLCPLYK		606.975	3	33.08	0.0014
	1	gi|301601654|	Acid phosphatase	ELQLPGCEVLCPLYK		909.96	2	33.78	0.0012
	1	gi|301601654|	Acid phosphatase	ELQLPGCEVLCPLYK		909.96	2	34.26	0.001
	1	gi|301601654|	Acid phosphatase	ELQLPGCEVLCPLYK		909.96	2	57.55	4.8e-006
	1	gi|301601654|	Acid phosphatase	ELQLPGCEVLCPLYK		909.96	2	36.47	0.00062
	1	gi|301601654|	Acid phosphatase	ELQLPGCEVLCPLYK		909.96	2	38.34	0.0004
	1	gi|301601654|	Acid phosphatase	ELQLPGCEVLCPLYK		909.96	2	42.00	0.00017
	1	gi|301601654|	Acid phosphatase	ELQLPGCEVLCPLYK		909.96	2	39.53	0.00031
	1	gi|301601654|	Acid phosphatase	ELQLPGCEVLCPLYK		909.96	2	36.17	0.00066
	1	gi|301601654|	Acid phosphatase	ELQLPGCEVLCPLYK		909.96	2	41.91	0.00018
	1	gi|301601654|	Acid phosphatase	ELQLPGCEVLCPLYK		909.96	2	47.15	5.3e-005
	1	gi|301601654|	Acid phosphatase	ELQLPGCEVLCPLYK		909.96	2	51.94	1.8e-005
	1	gi|301601654|	Acid phosphatase	ELQLPGCEVLCPLYK		909.96	2	51.69	1.9e-005
	1	gi|301601654|	Acid phosphatase	ELQLPGCEVLCPLYK		909.96	2	51.47	2e-05
	1	gi|301601654|	Acid phosphatase	ELQLPGCEVLCPLYK		909.96	2	53.26	1.3e-005
	1	gi|301601654|	Acid phosphatase	ELQLPGCEVLCPLYK		909.96	2	38.86	0.00036
	1	gi|301601654|	Acid phosphatase	ELQLPGCEVLCPLYK		909.96	2	35.72	0.00074
	1	gi|301601654|	Acid phosphatase	ELQLPGCEVLCPLYK		909.96	2	34.65	0.00094
	1	gi|301601654|	Acid phosphatase	ELQLPGCEVLCPLYK		909.96	2	33.42	0.0013
	1	gi|301601654|	Acid phosphatase	ELQLPGCEVLCPLYK		909.96	2	40.59	0.00024
	1	gi|301601654|	Acid phosphatase	ELQLPGCEVLCPLYK		606.976	3	36.09	0.00068
	1	gi|301601654|	Acid phosphatase	ELQLPGCEVLCPLYK		606.976	3	43.73	0.00012
	1	gi|301601654|	Acid phosphatase	ELQLPGCEVLCPLYK		909.96	2	35.24	0.00082
	1	gi|301601654|	Acid phosphatase	ELQLPGCEVLCPLYK		909.96	2	34.39	0.001
	1	gi|301601654|	Acid phosphatase	ELQLPGCEVLCPLYK		909.96	2	30.29	0.0026
	1	gi|301601654|	Acid phosphatase	ELQLPGCEVLCPLYK		909.96	2	32.23	0.0016
	1	gi|301601654|	Acid phosphatase	ELQLPGCEVLCPLYK		909.96	2	44.41	0.0001
	1	gi|301601654|	Acid phosphatase	ELQLPGCEVLCPLYK		909.96	2	31.07	0.0021
	1	gi|301601654|	Acid phosphatase	ELQLPGCEVLCPLYK		909.96	2	62.94	1.4e-006
	1	gi|301601654|	Acid phosphatase	ELQLPGCEVLCPLYK		909.96	2	48.98	3.5e-005
	1	gi|301601654|	Acid phosphatase	ELQLPGCEVLCPLYK		909.96	2	56.91	5.6e-006
	1	gi|301601654|	Acid phosphatase	ELQLPGCEVLCPLYK		909.96	2	44.60	9.5e-005
	1	gi|301601654|	Acid phosphatase	ELQLPGCEVLCPLYK		909.96	2	70.81	2.3e-007
	1	gi|301601654|	Acid phosphatase	ELQLPGCEVLCPLYK		606.976	3	30.40	0.0025
	1	gi|301601654|	Acid phosphatase	ELQLPGCEVLCPLYK		606.976	3	34.35	0.00099
	1	gi|301601654|	Acid phosphatase	ELQLPGCEVLCPLYK		909.96	2	38.46	0.00038
	1	gi|301601654|	Acid phosphatase	ELQLPGCEVLCPLYK		909.96	2	40.87	0.00022
	1	gi|301601654|	Acid phosphatase	ELQLPGCEVLCPLYK		909.96	2	39.55	0.0003
	1	gi|301601654|	Acid phosphatase	ELQLPGCEVLCPLYK		909.96	2	33.78	0.0011
	1	gi|301601654|	Acid phosphatase	ELQLPGCEVLCPLYK		909.96	2	41.31	0.0002
	1	gi|301601654|	Acid phosphatase	ELQLPGCEVLCPLYK		909.96	2	30.30	0.0025
	1	gi|301601654|	Acid phosphatase	ELQLPGCEVLCPLYK		909.96	2	39.57	0.0003
	1	gi|301601654|	Acid phosphatase	ELQLPGCEVLCPLYK		909.96	2	30.77	0.0023
	1	gi|301601654|	Acid phosphatase	ELQLPGCEVLCPLYK		909.96	2	38.52	0.00038
	1	gi|301601654|	Acid phosphatase	ELQLPGCEVLCPLYK		909.96	2	41.69	0.00018
	1	gi|301601654|	Acid phosphatase	ELQLPGCEVLCPLYK		909.96	2	44.84	8.9e-005
	1	gi|301601654|	Acid phosphatase	ELQLPGCEVLCPLYK		909.96	2	54.37	9.9e-006
	1	gi|301601654|	Acid phosphatase	ELQLPGCEVLCPLYK		909.96	2	56.00	6.8e-006
	1	gi|301601654|	Acid phosphatase	ELQLPGCEVLCPLYK		909.96	2	40.19	0.00026
	1	gi|301601654|	Acid phosphatase	ELQLPGCEVLCPLYK		909.96	2	62.81	1.4e-006
	1	gi|301601654|	Acid phosphatase	ELQLPGCEVLCPLYK		909.96	2	31.51	0.0019
	1	gi|301601654|	Acid phosphatase	ELQLPGCEVLCPLYK		909.96	2	40.65	0.00024
	1	gi|301601654|	Acid phosphatase	ELQLPGCEVLCPLYK		909.96	2	33.32	0.0013
	1	gi|301601654|	Acid phosphatase	ELQLPGCEVLCPLYK		909.96	2	56.67	5.9e-006
	1	gi|301601654|	Acid phosphatase	ELQLPGCEVLCPLYK		909.96	2	35.16	0.00084
	1	gi|301601654|	Acid phosphatase	ELQLPGCEVLCPLYK		909.96	2	45.83	7.2e-005
	1	gi|301601654|	Acid phosphatase	ELQLPGCEVLCPLYK		909.96	2	35.16	0.00084
	1	gi|301601654|	Acid phosphatase	ELQLPGCEVLCPLYK		909.96	2	37.68	0.00047
	1	gi|301601654|	Acid phosphatase	ELQLPGCEVLCPLYK		909.96	2	39.13	0.00034
	1	gi|301601654|	Acid phosphatase	ELQLPGCEVLCPLYK		909.96	2	36.34	0.00064
	1	gi|301601654|	Acid phosphatase	ELQLPGCEVLCPLYK		909.96	2	39.46	0.00031
	1	gi|301601654|	Acid phosphatase	ELQLPGCEVLCPLYK		909.96	2	54.10	1.1e-005
	1	gi|301601654|	Acid phosphatase	ELQLPGCEVLCPLYK		909.96	2	44.68	9.4e-005
	1	gi|301601654|	Acid phosphatase	ELQLPGCEVLCPLYK		909.96	2	46.74	5.8e-005
	1	gi|301601654|	Acid phosphatase	ELQLPGCEVLCPLYK		909.96	2	66.79	5.8e-007
	1	gi|301601654|	Acid phosphatase	ELQLPGCEVLCPLYK		909.96	2	60.66	2.4e-006
	1	gi|301601654|	Acid phosphatase	ELQLPGCEVLCPLYK		909.96	2	62.92	1.4e-006
	1	gi|301601654|	Acid phosphatase	ELQLPGCEVLCPLYK		606.976	3	32.22	0.0016
	1	gi|301601654|	Acid phosphatase	ELQLPGCEVLCPLYK		909.96	2	30.29	0.0026
	1	gi|301601654|	Acid phosphatase	ELQLPGCEVLCPLYK		909.96	2	39.89	0.00028
	1	gi|301601654|	Acid phosphatase	ELQLPGCEVLCPLYK		909.96	2	34.04	0.0011
	1	gi|301601654|	Acid phosphatase	ELQLPGCEVLCPLYK		909.96	2	50.92	2.2e-005
	1	gi|301601654|	Acid phosphatase	ELQLPGCEVLCPLYK		909.96	2	46.41	6.3e-005
	1	gi|301601654|	Acid phosphatase	ELQLPGCEVLCPLYK		909.96	2	47.25	5.2e-005
	1	gi|301601654|	Acid phosphatase	ELQLPGCEVLCPLYK		909.96	2	48.08	4.3e-005
	1	gi|301601654|	Acid phosphatase	ELQLPGCEVLCPLYK		909.96	2	55.53	7.7e-006
	1	gi|301601654|	Acid phosphatase	ELQLPGCEVLCPLYK		909.96	2	68.47	3.9e-007
	1	gi|301601654|	Acid phosphatase	ELQLPGCEVLCPLYK		909.96	2	35.80	0.00074
	1	gi|301601654|	Acid phosphatase	ELQLPGCEVLCPLYK		909.96	2	42.20	0.00017
	1	gi|301601654|	Acid phosphatase	ELQLPGCEVLCPLYK		909.96	2	67.48	5e-07
	1	gi|301601654|	Acid phosphatase	ELQLPGCEVLCPLYK		606.976	3	39.03	0.00034
	1	gi|301601654|	Acid phosphatase	ELQLPGCEVLCPLYK		909.96	2	33.53	0.0012
	1	gi|301601654|	Acid phosphatase	ELQLPGCEVLCPLYK		909.96	2	30.97	0.0022
	1	gi|301601654|	Acid phosphatase	ELQLPGCEVLCPLYK		909.96	2	38.21	0.00042
	1	gi|301601654|	Acid phosphatase	ELQLPGCEVLCPLYK		909.96	2	32.69	0.0015
	1	gi|301601654|	Acid phosphatase	ELQLPGCEVLCPLYK		909.96	2	36.79	0.00058
	1	gi|301601654|	Acid phosphatase	ELQLPGCEVLCPLYK		909.96	2	36.57	0.00061
	1	gi|301601654|	Acid phosphatase	ELQLPGCEVLCPLYK		909.96	2	55.99	6.9e-006
	1	gi|301601654|	Acid phosphatase	ELQLPGCEVLCPLYK		909.96	2	46.86	5.7e-005
	1	gi|301601654|	Acid phosphatase	ELQLPGCEVLCPLYK		909.96	2	61.85	1.8e-006
	1	gi|301601654|	Acid phosphatase	ELQLPGCEVLCPLYK		909.96	2	31.84	0.0018
	1	gi|301601654|	Acid phosphatase	ELQLPGCEVLCPLYK		909.96	2	47.89	4.5e-005
	1	gi|301601654|	Acid phosphatase	ELQLPGCEVLCPLYK		909.96	2	40.84	0.00023
	1	gi|301601654|	Acid phosphatase	ELQLPGCEVLCPLYK		909.96	2	44.72	9.3e-005
	1	gi|301601654|	Acid phosphatase	ELQLPGCEVLCPLYK		909.96	2	31.10	0.0021
	1	gi|301601654|	Acid phosphatase	ELQLPGCEVLCPLYK		909.96	2	45.10	8.5e-005
	1	gi|301601654|	Acid phosphatase	ELQLPGCEVLCPLYK		909.96	2	46.86	5.7e-005
	1	gi|301601654|	Acid phosphatase	ELQLPGCEVLCPLYK		909.96	2	51.48	2e-05
	1	gi|301601654|	Acid phosphatase	ELQLPGCEVLCPLYK		909.961	2	30.63	0.0024
	1	gi|301601654|	Acid phosphatase	ELQLPGCEVLCPLYK		606.976	3	35.11	0.00085
	1	gi|301601654|	Acid phosphatase	ELQLPGCEVLCPLYK		909.961	2	34.08	0.0011
	1	gi|301601654|	Acid phosphatase	ELQLPGCEVLCPLYK		909.961	2	42.17	0.00017
	1	gi|301601654|	Acid phosphatase	ELQLPGCEVLCPLYK		909.961	2	34.82	0.00091
	1	gi|301601654|	Acid phosphatase	ELQLPGCEVLCPLYK		909.961	2	41.74	0.00018
	1	gi|301601654|	Acid phosphatase	ELQLPGCEVLCPLYK		909.961	2	60.08	2.7e-006
	1	gi|301601654|	Acid phosphatase	ELQLPGCEVLCPLYK		909.961	2	50.37	2.5e-005
	1	gi|301601654|	Acid phosphatase	ELQLPGCEVLCPLYK		909.961	2	55.45	7.8e-006
	1	gi|301601654|	Acid phosphatase	ELQLPGCEVLCPLYK		909.961	2	66.86	5.7e-007
	1	gi|301601654|	Acid phosphatase	ELQLPGCEVLCPLYK		909.961	2	30.86	0.0023
	1	gi|301601654|	Acid phosphatase	ELQLPGCEVLCPLYK		909.961	2	72.02	1.7e-007
	1	gi|301601654|	Acid phosphatase	ELQLPGCEVLCPLYK		909.961	2	47.37	5e-05
	1	gi|301601654|	Acid phosphatase	ELQLPGCEVLCPLYK		909.961	2	64.95	8.8e-007
	1	gi|301601654|	Acid phosphatase	ELQLPGCEVLCPLYK		909.961	2	36.57	0.00061
	1	gi|301601654|	Acid phosphatase	ELQLPGCEVLCPLYK		909.961	2	55.21	8.3e-006
	1	gi|301601654|	Acid phosphatase	ELQLPGCEVLCPLYK		909.961	2	36.47	0.00062
	1	gi|301601654|	Acid phosphatase	ELQLPGCEVLCPLYK		909.961	2	30.69	0.0023
	1	gi|301601654|	Acid phosphatase	ELQLPGCEVLCPLYK		909.961	2	30.15	0.0027
	1	gi|301601654|	Acid phosphatase	ELQLPGCEVLCPLYK		909.961	2	58.08	4.3e-006
	1	gi|301601654|	Acid phosphatase	ELQLPGCEVLCPLYK		909.961	2	38.00	0.00044
	1	gi|301601654|	Acid phosphatase	ELQLPGCEVLCPLYK		909.961	2	54.42	9.9e-006
	1	gi|301601654|	Acid phosphatase	ELQLPGCEVLCPLYK		909.961	2	53.61	1.2e-005
	1	gi|301601654|	Acid phosphatase	ELQLPGCEVLCPLYK		909.961	2	58.43	3.9e-006
	1	gi|301601654|	Acid phosphatase	ELQLPGCEVLCPLYK		909.961	2	38.14	0.00042
	1	gi|301601654|	Acid phosphatase	ELQLPGCEVLCPLYK		909.961	2	31.70	0.0019
	1	gi|301601654|	Acid phosphatase	ELQLPGCEVLCPLYK		909.961	2	45.96	7e-05
	1	gi|301601654|	Acid phosphatase	ELQLPGCEVLCPLYK		909.961	2	51.95	1.8e-005
	1	gi|301601654|	Acid phosphatase	ELQLPGCEVLCPLYK		909.961	2	59.46	3.1e-006
	1	gi|301601654|	Acid phosphatase	ELQLPGCEVLCPLYK		909.961	2	42.52	0.00015
	1	gi|301601654|	Acid phosphatase	ELQLPGCEVLCPLYK		909.961	2	47.66	4.7e-005
	1	gi|301601654|	Acid phosphatase	ELQLPGCEVLCPLYK		909.961	2	34.90	0.00086
	1	gi|301601654|	Acid phosphatase	ELQLPGCEVLCPLYK		909.961	2	41.66	0.00018
	1	gi|301601654|	Acid phosphatase	ELQLPGCEVLCPLYK		909.961	2	69.69	2.8e-007
	1	gi|301601654|	Acid phosphatase	ELQLPGCEVLCPLYK		909.961	2	79.19	3.2e-008
	1	gi|301601654|	Acid phosphatase	ELQLPGCEVLCPLYK		909.961	2	63.81	1.1e-006
	1	gi|301601654|	Acid phosphatase	ELQLPGCEVLCPLYK		909.961	2	31.49	0.0019
	1	gi|301601654|	Acid phosphatase	ELQLPGCEVLCPLYK		909.961	2	31.69	0.0018
	1	gi|301601654|	Acid phosphatase	ELQLPGCEVLCPLYK		909.961	2	33.02	0.0013
	1	gi|301601654|	Acid phosphatase	ELQLPGCEVLCPLYK		909.961	2	45.15	8.2e-005
	1	gi|301601654|	Acid phosphatase	ELQLPGCEVLCPLYK		909.961	2	57.04	5.3e-006
	1	gi|301601654|	Acid phosphatase	ELQLPGCEVLCPLYK		909.961	2	65.03	8.5e-007
	1	gi|301601654|	Acid phosphatase	ELQLPGCEVLCPLYK		909.961	2	60.95	2.2e-006
	1	gi|301601654|	Acid phosphatase	ELQLPGCEVLCPLYK		909.961	2	57.61	4.7e-006
	1	gi|301601654|	Acid phosphatase	ELQLPGCEVLCPLYK		909.961	2	51.33	2e-05
	1	gi|301601654|	Acid phosphatase	ELQLPGCEVLCPLYK		909.961	2	74.38	9.8e-008
	1	gi|301601654|	Acid phosphatase	ELQLPGCEVLCPLYK		606.977	3	36.99	0.00054
	1	gi|301601654|	Acid phosphatase	ELQLPGCEVLCPLYK		909.962	2	32.58	0.0015
	1	gi|301601654|	Acid phosphatase	ELQLPGCEVLCPLYK		909.962	2	35.39	0.00078
	1	gi|301601654|	Acid phosphatase	ELQLPGCEVLCPLYK		909.962	2	45.93	6.9e-005
	1	gi|301601654|	Acid phosphatase	ELQLPGCEVLCPLYK		909.962	2	52.46	1.5e-005
	1	gi|301601654|	Acid phosphatase	ELQLPGCEVLCPLYK		909.962	2	31.61	0.0019
	1	gi|301601654|	Acid phosphatase	ELQLPGCEVLCPLYK		909.962	2	68.94	3.5e-007
	1	gi|301601654|	Acid phosphatase	ELQLPGCEVLCPLYK		909.962	2	33.14	0.0014
	1	gi|301601654|	Acid phosphatase	ELQLPGCEVLCPLYK		909.962	2	30.15	0.0028
	1	gi|301601654|	Acid phosphatase	ELQLPGCEVLCPLYK		909.962	2	42.10	0.00018
	1	gi|301601654|	Acid phosphatase	ELQLPGCEVLCPLYK		909.962	2	33.79	0.0012
	1	gi|301601654|	Acid phosphatase	ELQLPGCEVLCPLYK		909.962	2	67.22	5.5e-007
	1	gi|301601654|	Acid phosphatase	ELQLPGCEVLCPLYK		606.977	3	41.24	0.00022
	1	gi|301601654|	Acid phosphatase	ELQLPGCEVLCPLYK		909.962	2	30.48	0.0026
	1	gi|301601654|	Acid phosphatase	ELQLPGCEVLCPLYK		909.962	2	74.71	1e-07
	1	gi|301601654|	Acid phosphatase	ELQLPGCEVLCPLYK		909.962	2	30.42	0.0028
	1	gi|301601654|	Acid phosphatase	ELQLPGCEVLCPLYK		909.962	2	56.35	7.1e-006
	1	gi|301601654|	Acid phosphatase	ELQLPGCEVLCPLYK		909.962	2	68.12	4.7e-007
	1	gi|301601654|	Acid phosphatase	ELQLPGCEVLCPLYK		909.962	2	77.18	5.8e-008
	1	gi|301601654|	Acid phosphatase	ELQLPGCEVLCPLYK		909.962	2	53.63	1.3e-005
	1	gi|301601654|	Acid phosphatase	ELQLPGCEVLCPLYK		909.963	2	32.21	0.0018
	1	gi|301601654|	Acid phosphatase	ELQLPGCEVLCPLYK		909.963	2	49.64	3.3e-005
	1	gi|301601654|	Acid phosphatase	ELQLPGCEVLCPLYK		909.963	2	31.13	0.0023
	1	gi|301601654|	Acid phosphatase	ELQLPGCEVLCPLYK		909.963	2	68.98	3.8e-007
	1	gi|301601654|	Acid phosphatase	ELQLPGCEVLCPLYK		909.963	2	60.71	2.5e-006
	1	gi|301601654|	Acid phosphatase	ELQLPGCEVLCPLYK		606.978	3	45.18	9.1e-005
	1	gi|301601654|	Acid phosphatase	ELQLPGCEVLCPLYK		909.963	2	70.11	2.9e-007
	1	gi|301601654|	Acid phosphatase	ELQLPGCEVLCPLYK		909.963	2	51.26	2.2e-005
	1	gi|301601654|	Acid phosphatase	ELQLPGCEVLCPLYK		606.978	3	57.05	5.9e-006
	1	gi|301601654|	Acid phosphatase	ELQLPGCEVLCPLYK		909.963	2	43.33	0.00014
	1	gi|301601654|	Acid phosphatase	ELQLPGCEVLCPLYK		909.963	2	66.10	7.4e-007
	1	gi|301601654|	Acid phosphatase	ELQLPGCEVLCPLYK		909.963	2	35.11	0.00092
	1	gi|301601654|	Acid phosphatase	ELQLPGCEVLCPLYK		909.963	2	33.02	0.0015
	1	gi|301601654|	Acid phosphatase	ELQLPGCEVLCPLYK		606.978	3	39.35	0.00035
	1	gi|301601654|	Acid phosphatase	ELQLPGCEVLCPLYK		909.963	2	68.35	4.4e-007
	1	gi|301601654|	Acid phosphatase	ELQLPGCEVLCPLYK		909.963	2	68.16	4.6e-007
	1	gi|301601654|	Acid phosphatase	ELQLPGCEVLCPLYK		606.978	3	35.93	0.00077
	1	gi|301601654|	Acid phosphatase	ELQLPGCEVLCPLYK		909.963	2	57.42	5.4e-006
	1	gi|301601654|	Acid phosphatase	ELQLPGCEVLCPLYK		909.963	2	64.92	9.7e-007
	1	gi|301601654|	Acid phosphatase	ELQLPGCEVLCPLYK		909.963	2	66.63	6.5e-007
	1	gi|301601654|	Acid phosphatase	ELQLPGCEVLCPLYK		909.963	2	30.69	0.0026
	1	gi|301601654|	Acid phosphatase	ELQLPGCEVLCPLYK		909.964	2	38.85	0.0004
	1	gi|301601654|	Acid phosphatase	ELQLPGCEVLCPLYK		909.964	2	51.06	2.3e-005
	1	gi|301601654|	Acid phosphatase	ELQLPGCEVLCPLYK		909.964	2	55.12	9.1e-006
	1	gi|301601654|	Acid phosphatase	ELQLPGCEVLCPLYK		909.964	2	51.01	2.3e-005
	1	gi|301601654|	Acid phosphatase	ELQLPGCEVLCPLYK		909.964	2	66.61	6.4e-007
	1	gi|301601654|	Acid phosphatase	ELQLPGCEVLCPLYK		909.964	2	57.13	5.7e-006
	1	gi|301601654|	Acid phosphatase	ELQLPGCEVLCPLYK		606.979	3	45.39	8.8e-005
	1	gi|301601654|	Acid phosphatase	ELQLPGCEVLCPLYK		606.979	3	41.35	0.00022
	1	gi|301601654|	Acid phosphatase	ELQLPGCEVLCPLYK		909.965	2	62.52	1.7e-006
	1	gi|301601654|	Acid phosphatase	ELQLPGCEVLCPLYK		909.965	2	65.60	8.3e-007
	1	gi|301601654|	Acid phosphatase	ELQLPGCEVLCPLYK		909.965	2	49.58	3.3e-005
	1	gi|301601654|	Acid phosphatase	ELQLPGCEVLCPLYK		909.965	2	53.76	1.3e-005
	1	gi|301601654|	Acid phosphatase	ELQLPGCEVLCPLYK		909.965	2	70.13	2.9e-007
	1	gi|301601654|	Acid phosphatase	ELQLPGCEVLCPLYK		909.965	2	62.49	1.7e-006
	1	gi|301601654|	Acid phosphatase	ELQLPGCEVLCPLYK		909.965	2	47.00	6e-05
	1	gi|301601654|	Acid phosphatase	ELQLPGCEVLCPLYK		909.966	2	64.74	1.1e-006
	1	gi|301601654|	Acid phosphatase	ELQLPGCEVLCPLYK		909.966	2	64.95	1e-06
	1	gi|301601654|	Acid phosphatase	ELQLPGCEVLCPLYK		909.966	2	55.86	8.2e-006
	1	gi|301601654|	Acid phosphatase	ELQLPGCEVLCPLYK		909.966	2	31.75	0.0021
	1	gi|301601654|	Acid phosphatase	ELQLPGCEVLCPLYK		909.966	2	51.43	2.3e-005
	1	gi|301601654|	Acid phosphatase	ELQLPGCEVLCPLYK		909.966	2	53.76	1.3e-005
	1	gi|301601654|	Acid phosphatase	ELQLPGCEVLCPLYK		909.966	2	64.92	1e-06
	1	gi|301601654|	Acid phosphatase	ELQLPGCEVLCPLYK		606.98	3	41.51	0.00023
	1	gi|301601654|	Acid phosphatase	ELQLPGCEVLCPLYK		909.966	2	67.09	6.3e-007
	1	gi|301601654|	Acid phosphatase	ELQLPGCEVLCPLYK		909.966	2	63.19	1.5e-006
	1	gi|301601654|	Acid phosphatase	ELQLPGCEVLCPLYK		909.966	2	60.98	2.5e-006
	1	gi|301601654|	Acid phosphatase	ELQLPGCEVLCPLYK		909.967	2	53.97	1.3e-005
	1	gi|301601654|	Acid phosphatase	ELQLPGCEVLCPLYK		909.967	2	42.61	0.00017
	1	gi|301601654|	Acid phosphatase	ELQLPGCEVLCPLYK		606.98	3	45.84	8.2e-005
	1	gi|301601654|	Acid phosphatase	ELQLPGCEVLCPLYK		909.967	2	68.94	4e-07
	1	gi|301601654|	Acid phosphatase	ELQLPGCEVLCPLYK		909.967	2	34.23	0.0012
	1	gi|301601654|	Acid phosphatase	ELQLPGCEVLCPLYK		909.967	2	65.62	9.2e-007
	1	gi|301601654|	Acid phosphatase	ELQLPGCEVLCPLYK		909.967	2	65.68	9.1e-007
	1	gi|301601654|	Acid phosphatase	ELQLPGCEVLCPLYK		909.968	2	64.03	1.3e-006
	1	gi|301601654|	Acid phosphatase	ELQLPGCEVLCPLYK		909.968	2	66.63	7.3e-007
[truncated: 7,823 more rows]
