# Supplementary material for: Honeybee Venom Proteome Profile of Queens and Winter Bees as Determined by a Mass Spectrometric Approach
Source: Toxins (Basel). 2015 Oct 30;7(11):4468–83. doi: 10.3390/toxins7114468 (PMC4663515; doi:10.3390/toxins7114468)
Supplement: Supplementary File 1 [file toxins-07-04468-s001.zip › toxins-103607 new supply/Supplementary table S3.xlsx]

## Sheet: Blad1
Supplementary Table S3. All discovered venom trace molecules are classified according to their subcellular localization. GenBank accession numbers (Acc. N°) and allergen names (Allergen) are shown. The presence of a secretion signal peptide (derived by SignalP), ER-retention signal peptide (ER) and their existence in the exosome protein database ExoCarta (EX) are marked with "x". The finding of t…
Name		Acc. N°	Allergen	SignalP	EX	ER	Summer worker	Winter worker	Queen	Similar venom compound
										Species	Ev.	Ref.
Venom trace molecules
Secreted proteins
	C1q-like protein	gi|221325614		x	x		x	x	x	Nasonia vitripennis	P	de Graaf et al 2010
	Lysozyme c-1	gi|506614822		x	x		x	x		Ophiophagus hannah	P+T	Vonk et al 2013
	Peptidoglycan-recognition protein SA	gi|254910928		x	x		x	x		Ophiophagus hannah	P+T	Vonk et al 2013
	Transferrin	gi|58585086		x	x		x			Crotalus horridus	T	Rokyta et al 2013
	Modular serine protease	gi|328780689		x			x	x		Ophiophagus hannah	P+T	Vonk et al 2013
	Cathepsin F	gi|328788558		x			x	x	x	Tityus bahiensis	T	de Oliveira et al 2015
	Cathepsin K	au9.g225.t1		x			x	x		Micrurus fulvius	T	Margres et al 2013
	Peptidylglycine α-hydroxylating monooxygenase	gi|328787622		x	x		x	x	x	Boiga irregularis	T	McGivern et al 2014
	Apolipophorins	gi|571543905		x	x		x	x		Ophiophagus hannah	P+T	Vonk et al 2013
	Dorsal-ventral patterning protein Sog	gi|328791019		x			x			Ophiophagus hannah	P+T	Vonk et al 2013
	Laminin subunit γ-1	gi|571556732		x	x		x	x	x	Ophiophagus hannah	P+T	Vonk et al 2013
	Vitellogenin	gi|58585104	Api m 12	x					x	Bombus terrestris	P	Van Vaerenbergh et al 2013
	Glutathione S-transferase	gi|571577571			x				x	Boiga irregularis	T	McGivern et al 2014
	Protein kinase C-binding protein NELL1	au9.g225.t1		x					x	Ophiophagus hannah	P+T	Vonk et al 2013
	Odorant binding protein 14	au9.g8525.t1		x				x
	Aldose 1-epimerase	gi|66541614		x	x			x		Boiga irregularis	T	McGivern et al 2014
	poly(U)-specific endoribonuclease	gi|110760204		x				x		Ophiophagus hannah	P+T	Vonk et al 2013
	Peritrophins 3-B	gi|288869483		x			x
Endoplasmic reticulum
	Glucosidase 2, subunit α	gi|66500170		x	x		x	x	x	Crotalus horridus	T	Rokyta et al 2013
	Glucosidase 2, subunit β	gi|328789473		x	x	x	x	x	x	Crotalus horridus	P+T	Rokyta et al 2015
	Calreticulin	gi|571542665		x	x	x	x	x	x	Nasonia vitripennis	P	de Graaf et al 2010
	UDP-glucose:glycoprotein glucosyltransferase	gi|571555562		x	x	x	x	x	x	Ophiophagus hannah	P+T	Vonk et al 2013
	Protein disulfide-isomerase A3	gi|66546657		x	x	x	x	x	x	Boiga irregularis	T	McGivern et al 2014
	Peptidyl-prolyl cis-trans isomerase B	gi|335892796		x	x		x			Micrurus fulvius	T	Margres et al 2013
	Hsc70-3	gi|229892214		x	x	x	x	x	x	Hypsiglena sp.	T	McGivern et al 2014
	Hypoxia up-regulated protein 1 (Hsp70)	gi|328784616		x	x	x	x	x	x	Croatlus adamanteus	T	Rokyta et al 2012
	Endoplasmin (Hsp90)	gi|110758921		x	x	x	x	x	x	Crotalus horridus	P+T	Rokyta et al 2015
	dnaJ/Hsp40/ERdj3	gi|571547079		x	x		x	x		Croatlus adamanteus	T	Rokyta et al 2012
	Endoplasmic reticulum lectin 1	gi|328787701		x			x	x		Micrurus fulvius	T	Margres et al 2013
	Protein disulfide-isomerase	gi|571556395		x		x	x	x	x	Conus imperialis	T	Safavi-Hemami et al 2012
	Endoplasmic reticulum resident protein 29	gi|571514744		x		x	x	x	x	Croatlus adamanteus	T	Rokyta et al 2012
	Endoplasmic reticulum resident protein 44	gi|328777360		x	x	x	x	x	x	Ophiophagus hannah	P+T	Vonk et al 2013
	Calumenin	gi|66509518		x		x	x	x		Crotalus horridus	P+T	Rokyta et al 2015
	Procollagen-lysine,2-oxoglutarate 5-dioxygenase 3	gi|571545540		x	x		x	x		Ophiophagus hannah	P+T	Vonk et al 2013
	ERGIC-53	gi|571568560		x	x		x	x		Micrurus fulvius	T	Margres et al 2013
	Protein disulfide-isomerase A6	gi|66551889		x	x			x		Micrurus fulvius	T	Margres et al 2013
	Signal recognition particle receptor subunit α	gi|328787996			x			x		Hypsiglena sp.	T	McGivern et al 2014
	Ectonucleoside triphosphate diphosphohydrolase 5	gi|571578648			x			x		Hypsiglena sp.	T	McGivern et al 2014
	15 kDa selenoprotein	gi|328776077		x				x		Ophiophagus hannah	P+T	Vonk et al 2013
Golgi complex
	α-Mannosidase 2	gi|66514147		x			x			Micrurus fulvius	T	Margres et al 2013
	Mannosyl-oligosaccharide- α-1,2-mannosidase isoform A	gi|571523438			x		x	x		Micrurus fulvius	T	Margres et al 2013
	Mannosyl-oligosaccharide- α-1,2-mannosidase isoform B	gi|571523428			x		x	x	x	Crotalus horridus	T	Rokyta et al 2013
	Glycoprotein 3-α-l-fucosyltransferase A	gi|328785366		x	x		x	x		Ophiophagus hannah	P+T	Vonk et al 2013
	Metallocarboxypeptidase	gi|571535079		x	x		x	x	x	Croatlus adamanteus	T	Rokyta et al 2012
	Nucleobindin	gi|571503582		x	x		x	x	x	Hypsiglena sp.	T	McGivern et al 2014
	Calsyntenin-1	gi|328778301		x	x		x			Ophiophagus hannah	P+T	Vonk et al 2013
	Lactosylceramide 4-α-galactosyltransferase	gi|571577697		x			x	x		Ophiophagus hannah	P+T	Vonk et al 2013
	Multiple coagulation factor deficiency protein 2	gi|571550560		x				x	x	Micrurus fulvius	T	Margres et al 2013
Lysosomes
	α-L-Fucosidase	gi|328793281		x	x		x	x	x	Crotalus horridus	T	Rokyta et al 2013
	β-Galactosidase	gi|110764149		x	x		x	x	x	Ophiophagus hannah	P+T	Vonk et al 2013
	Aspartic protease (cathepsin D)	gi|66560290		x	x		x	x	x	Tityus bahiensis	T	de Oliveira et al 2015
	γ-Interferon-inducible lysosomal thiol reductase	gi|571565089		x			x			Crotalus horridus	T	Rokyta et al 2015
	Glucosylceramidase	gi|571535941		x	x		x	x	x	Ophiophagus hannah	P+T	Vonk et al 2013
	Proactivator polypeptide	gi|328782499		x	x		x	x	x	Croatlus adamanteus	T	Rokyta et al 2012
	β-glucuronidase	gi|66549206		x	x			x	x	Ophiophagus hannah	P+T	Vonk et al 2013
	Thioesterase PPT2	gi|328779654		x	x				x
	Acid lipase/cholesteryl ester hydrolase	gi|110764997		x				x	x	Eublepharis macularius	T	Hargreaves et al 2014
	Acid lipase/cholesteryl ester hydrolase	au9.g62.t1		x				x	x	Eublepharis macularius	T	Hargreaves et al 2014
	Cell death-related nuclease 6	gi|48138800		x					x	Ophiophagus hannah	P+T	Vonk et al 2013
Plasma membrane proteins
	Renin receptor	gi|328776891		x	x		x	x	x	Micrurus fulvius	T	Margres et al 2013
	V-ATPase subunit S1	gi|328783393		x			x	x		Hypsiglena sp.	T	McGivern et al 2014
	Multiple inositol polyphosphate phosphatase	gi|571517662		x	x		x			Lycosa singoriensis	T	Zhang et al 2010
	Protein mesh	gi|328777117		x					x	Ophiophagus hannah	P+T	Vonk et al 2013
	Protein canopy-1	gi|571512269			x				x	Hypsiglena sp.	T	McGivern et al 2014
	MOXD1	gi|571564282		x				x		Ophiophagus hannah	P+T	Vonk et al 2013
	Soluble guanylate cyclase	gi|571547448		x					x	Boiga irregularis	T	McGivern et al 2014
Mitochondrial proteins
	Phospholipid hydroperoxide glutathione peroxidase	gi|328784953		x	x		x	x		Ophiophagus hannah	P+T	Vonk et al 2013
	Kynurenine-oxoglutarate transaminase	gi|571520775					x	x	x	Crotalus horridus	T	Rokyta et al 2015
	Ferritin-4	au9.g8141.t1		x	x				x	Opisthacanthus cayaporu	T	Silva et al 2009
Proteins without signal peptide
	Hsp70Ab	gi|229892265			x		x	x		Crotalus horridus	T	Rokyta et al 2015
	Hsc70-4	gi|229892210			x		x			Crotalus horridus	T	Rokyta et al 2015
	Histone H4	gi|328789054			x		x			Ophiophagus hannah	P+T	Vonk et al 2013
	Ras-related protein Rab-1A	gi|571528224			x		x			Ophiophagus hannah	P+T	Vonk et al 2013
	Ras-related protein Rab-11A	gi|571542352			x		x			Croatlus adamanteus	T	Rokyta et al 2012
	Actin related protein 1	gi|297591985			x		x			Ophiophagus hannah	P+T	Vonk et al 2013
	Tubulin β-1 chain	gi|48095525			x		x			Micrurus fulvius	T	Margres et al 2013
	Tubulin β-chain-like	gi|110762983			x		x			Hypsiglena sp.	T	McGivern et al 2014
	Moesin/ezrin/radixin homolog 1	gi|328784401			x		x			Ophiophagus hannah	P+T	Vonk et al 2013
	Ubiquitin-60S ribosomal protein L40	gi|110756311			x		x			Ophiophagus hannah	T	Wei et al 2005
	Elongation factor 1-α	gi|58585198			x		x			Hypsiglena sp.	T	McGivern et al 2014
	Actin	gi|66509780			x				x	Lycosa singoriensis	T	Zhang et al 2010
	Uroporphyrinogen-III synthase	au9.g1721.t1							x	Ophiophagus hannah	P+T	Vonk et al 2013
	Profilin	au9.g2721.t1			x			x
