# Supplementary material for: Honeybee Venom Proteome Profile of Queens and Winter Bees as Determined by a Mass Spectrometric Approach
Source: Toxins (Basel). 2015 Oct 30;7(11):4468–83. doi: 10.3390/toxins7114468 (PMC4663515; doi:10.3390/toxins7114468)
Supplement: Supplementary File 1 [file toxins-07-04468-s001.zip › toxins-103607 new supply/Supplementary table S4.xlsx]

## Sheet: Blad1
Supplementary Table S4. The function of 16 detected proteins could not be revealed. GenBank accession numbers (Acc. N°) are shown and the presence of a signal peptide (SignalP) and ER-retention signal (ER) is indicated with "x". The finding of these proteins in the preceding honeybee venom study on summer worker venom is marked with "x", together with their presence in one of the current venom st…
Name	Acc. N°	SignalP	ER	Summer worker	Winter worker	Queen
Unknown function protein 1	au9.g3673.t1	x		x	x
Unknown function protein 2	gi|328778365	x		x	x
Unknown function protein 3	gi|48132776	x		x		x
Unknown function protein 4	gi|571517239	x		x		x
Unknown function protein 5	gi|328781452	x		x
Unknown function protein 6	gi|66518899	x		x		x
Unknown function protein 7	gi|571574714		x	x	x
Unknown function protein 8	gi|328778397	x		x	x
Unknown function protein 9	gi|328782411	x		x
Unknown function protein 10	gi|110776960	x		x
Unknown function protein 11	gi|328780111			x
Unknown function protein 12	gi|328785625					x
Unknown function protein 13	au9.g3011.t1	x				x
Unknown function protein 14	gi|328791955	x				x
Unknown function protein 15	gi|571547034					x
Unknown function protein 16	gi|571553777					x
